# Supplementary material for: Heat Stress Drives Rapid Viral and Antiviral Innate Immunity Activation in Hexacorallia
Source: Mol Ecol. 2025 Sep 7;34(20):e70098. doi: 10.1111/mec.70098 (PMC12530282; doi:10.1111/mec.70098)
Supplement: Supplementary file 1 — Data S1: mec70098‐sup‐0001‐DataS1.xlsx. [file MEC-34-e70098-s004.xlsx]

## Sheet: Table S1
Table S1. NveRLRa and NveRLRb promotor region primers, that are used for cloning and the generation of the reporter transgenic lines with mCherry.
Primers for promotor region
Gene ID	Gene name	Primers	PCR product length
NVE4706	RLRa	5’-ACAGGGTAATTTAATTAACAAGGGAATAAAAACTCCCCCTCCTTAG-3’	3553 bp
		3’-GCTCACCATGGCGCGCCAACTACCACCACTACCACCTTCTCTGGATGCTTGTGATCTTGCCTTG-5’
NVE16598	RLRb	5’-TTTTAATTAACGAGACTTATAGAGGTACAGGGGTAGAT-3’	1903 bp
		3’-TTGGCGCGCCCTCAGGATTTTAGCGGCAATATAACAGC-5’
Primers for sequencing
Gene ID	Gene name	Primers
NVE4706	RLRa	5’-AAGTAAAACGCAGCCCGCCAAG-3’
		5’-CCGTCTAACGATAGCTCTAGAA-3’
		5’-GCCTGTATCTGCTTCTAAATTG-3’
		5’-GCTCAGGGTCCTATGGAGGAAG-3’
	mCherry	3’-GTCACCTTCAGCTTGGCGGTCT-5’
	SP6	5’-ATTTAGGTGACACTATAG-3’
NVE16598	RLRb	5’-GCGCTTTTGTGAGCACCGCATA-3’
		5’-GCGCGGTGAAGAAATAATAGGC-3’
		5’-GCTGGATCCAGCAAAGGAAAGG-3’
		3’-ATAGGAACAGATGTCTGAAACG-5’
	mCherry	3’-GTCACCTTCAGCTTGGCGGTCT-5’
	SP6	5’-ATTTAGGTGACACTATAG-3’

## Sheet: Table S2
Table S2. Sequence of primers used for qPCR
Gene ID	Gene name	Primers	PCR product length		Virus ID	Virus name	Primers	PCR product length
NVE4706	RLRa	5’-AGAAAACAGGTTGAGGCCCTACA-3’	100 bp		>c100306_g1_i1	V06	5’-TGACGGTGAAATAGGCAAGAG-3’	103 bp
		5’-ACGTCACTGGCGTCAAAAGTG-3’					5’-TGACCAAGCAGGTGTAGATTG-3’
NVE16598	RLRb	5’-GAGGAGGGCTTGGACATAAAAGA-3’	84 bp		>c40691_g1_i1	V91	5’-AGTGGATTTTGGTGGCAATG-3’	94 bp
		5’-CACGCGCCTGGGTACTAGAT-3’					5’-TGACTTCCAACATGGCAAAG-3’
NVE12489	IRF2-like3	5’-CCGAGAAGATGGAAGACGAA-3’	107 bp		>c102334_g1_i1	V34	5’-GGTCAAGAAAGGGGCAAAAG-3’	111 bp
		5’-TACACCTTACGTGCCCCATT-3’					5’-CTGGCACTCATCATCCACTC-3’
NVE18470	OAS1	5’-GAGCCTCAGACACACTCAAAGA-3’	108 bp		>c102485_g1_i1	V85	5’-TGTGCTAAAGGGCTATCTTGG-3’	105 bp
		5’-AGCCAGCCTTAACCAGCTCT-3’					5’-GCGTGTTGGATTTGATTGGT-3’
NVE7262	Dicer1	5’-GAGGAGGACGATCTGACACAC-3’	130 bp		>c102067_g1_i1	V67	5’-ACATCAGAAGGACGGTTGCT-3’	120 bp
		5’-ATCGGCGCTCTACAAAGAC-3’					5’-TAACTGCTTGTCACCCCACT-3’
NVE1872	AGO2	5’-ATGGTGTCAGTGAGGGTCAG-3’	112 bp		>c39844_g1_i1	V44	5’-CGACGAGTAAGCCTCGAACT-3’	83 bp
		5’-ACCACAAACGTGATGAGAGG-3’					5’-AATGATGCGTCTTGCGCTAT-3’

## Sheet: Table S3
Table S3. Statistical t-test for the dynamic heat stress assay. Nematostella vectensis
Figure 5A:	3 biological replicates		p value two tail
Genes	0.5 hours	1 hour	3 hours	6 hours	24 hours	48 hours
RLRa	0.0187079	0.593803	0.0570487	0.869973	0.0311151	0.338318
RLRb	0.0215258	0.0207082	0.520345	0.074743	0.0107156	0.405927
IRF2-like3	0.0559163	0.889179	0.0922242	0.168983	0.110237	0.402552
OAS	0.0623594	0.0709537	0.0965725	0.419236	0.0311248	0.42041
DCR1	0.0762477	0.0163032	0.135045	0.0238997	0.0257997	0.302714
AGO2	0.00289097	0.0658223	0.569826	0.195105	0.217579	0.36812
Figure 5B:	4 biological replicates		p value two tail
Virus	0.5 hours	1 hour	3 hours	6 hours	24 hours	48 hours
v85	0.0590616	0.115342	0.023011	0.0526312	0.450206	0.375829
v67	0.0317853	0.0920021	0.0114012	0.0129175	0.358491	0.395223
v44	0.0175585	0.00497312	0.0239906	0.0367096	0.326459	0.0758291
v91	0.0713463	0.0473638	0.03695	0.0551297	0.00223401	0.187851
v34	0.0810875	0.0793443	0.0261461	0.718254	0.304511	0.279712
v06	0.0307155	0.011757	0.0114488	0.0137011	0.00599884	0.191144

## Sheet: Table S4
Table S4. List of orthologs identified for Exaiptasia diaphana and Stylophora pistillata through orthology analysis with OrthoFinder, based on homologs established in Nematostella vectensis.
Genes_Name	Gene_Model Nematostella vectensis	Gene_Model Exaiptasia diaphana	Gene_Model Stylophora pistillata
AATF	NVE481	XP_020906661.2	Spis16949
AGO2	NVE1872	XP_020894835.1	Spis203
DCR1	NVE7262	XP_020894938.1	Spis8144
ADARB1	NVE111	XP_020908607.1, XP_020908608.1, XP_020908609.1	Spis9372.t1
DUS11	NVE2117		Spis17847
Rnase-L	NVE9572	XP_020912488.1	Spis9689
GBP2-like	NVE17635
GBP3-like	NVE17634
GBP6-like	NVE8310	XP_020912346.1	Spis9363, Spis9366
GBP7-like	NVE8309
IKBKB-like	NVE23557	XP_020916761.1	Spis18193
IRF2-like2	NVE3807
IRF2-like3	NVE12489	XP_020901780.1, XP_020912799.1, XP_028515251.1
IRF4-like1	NVE8776
Mapk8ip1-like	NVE24302
CGAS-like1	NVE24286	XP_020893137.1	Spis8121
CGAS-like2	NVE15653	XP_028512887.1
CGAS-like3	NVE129
CGAS-like4	NVE3415
CGAS-like5	NVE3578	XP_028516604.1
CGAS-like9	NVE20199
CGAS-like10	NVE21300		Spis16283
CGAS-like11	NVE6878
CGAS-like12	NVE8201	XP_020898622.1, XP_020916521.1, XP_028516835.1	Spis2903
MYD88-like1	NVE19065	XP_020892841.1	Spis15264
MYD88-like2	NVE4040
NFKB1	NVE12247	XP_020901899.1	Spis15070.t2
NveMAVS	NVE16599	XP_020893140.1	Spis20371
NveRdRPa1	NVE11684	XP_020892052.1	Spis13109
NveRdRPb1	NVE480	XP_020895780.1	Spis5918
NveRdRPa2	NVE19435	XP_020914800.1	Spis11276
NveRLRa	NVE4706	XP_028513750.1
NveRLRb	NVE16598	XP_028516578.1	Spis20372, Spis20373, Spis25574
OAS1	NVE18470
PRKRIP1-like	NVE15545	XP_028514103.1	Spis6788
PRKRA-like	NVE9759	XP_020897568.1	Spis15801
PTPRD-like	NVE23132	XP_028516859.1	Spis18233, Spis7755
STING1-like	NVE17245	XP_020903741.1	Spis6025, Spis6021
STING2-like	NVE7865	XP_020903742.1, XP_020903757.1, XP_020907485.1, XP_028515791.1	Spis6024.t1, Spis6026
TLR2-like	NVE25608	XP_020899261.1
TRAFD1-like1	NVE4091	XP_020899709.1
TRAFD1-like2	NVE6890	XP_020891897.2
TRAF3-like1	NVE12824	XP_020903645.1	Spis12948 (TRAF3-like1_1), Spis12951 (TRAF3-like1_2)*
TRAF3-like4	NVE1475	XP_020917155.1, XP_028513739.1, XP_028513740.1
TRAF3-like5	NVE1476		Spis17143 (TRAF3-like5_1), Spis16963 (TRAF3-like5_2)*
TRAF3-like8	NVE7914	XP_020902535.1, XP_028515518.1, XP_028518600.1	Spis10111
TRIM33-like1	NVE17996
TRIM33-like2	NVE14069
TRIM56-like1	NVE11275
Caspase3/6/7-like1	NVE21851	XP_020893866.1	Spis1567
Caspase8	NVE9681	XP_020892675.1	Spis13785
Capase1-10/14	NVE5282
MCL1	NVE26194	XP_020904922.1, XP_020904923.1, XP_020904924.1	Spis3350
Bcl-10	NVE11928	XP_020892714.1, XP_020892716.1	Spis4862
Bok	NVE4743	XP_020911070.1	Spis5497
IAP2	NVE20229	XP_020914256.1	Spis1401
*These paralogous sequences are represented separately to their visualization in the heatmaps for Stylophora pistillata studies.

## Sheet: Table S5
Table S5. Protein sequences of orthologous immune system-related genes were obtained for the three species analyzed in this study (Nematostella vectensis, Exaiptasia diaphana, and Stylophora pistillata).
###Nematostella vectensis
>NVE111
MADMQSLYDAVIEALNSSGSPLTIDELMAYTGIDFEAELETVVDGLSRSGIVHCRTQNPN
AWVLVPGSFHQDENMEWPFQDENDYYNSESHVDIDEAPIDPWVDEDLIDPYGSLADQIMD
VLSAGNGSFTITGILDNVVMSTCNTDVMDCLLSLERQGVVVKARNDPPCWRVSETALHER
LPSASSEREGLRQDNNEMSTSPIAEQAGGPVNDFMGKQNRIIPNNMNNSTSSQHMQEGQA
IHSEEKPKMNLQYQQQPQQQRQQRQQLQQQQIQHHKQHLQQQRQQRQQLQQQQIQHHKQH
LQQQRQQEIQPVQPSRPPPRGGCPPPPSAALFQSLMTQSTRPAAPVILAGCGRAIQNQPP
MNPAPTRHIPGIAPTFNNPRPMPSVRPGFQQPQTNASMTFAGRGRGNSAKGLPSLMDQMV
HTQNNYPVNEGNTSDRHNNISEETPQNPHNTSFTPTVPSFGRGQILNRIQNDVNLNTNQV
KPSVEKPQIPSSSSSGGRPKNLPPPPTAGLYQNLVDRGPQSTRARLSRSHSSNSTKSLTA
LESRVLEFMRRESRPCQVLQIAKSVGCQTKKEVNPTLYHLQTLGLIIKMHDHPPTWRLRS
ETSALDISLEIAERPRDEEDVEFYQDESHSAGHVLPQKRPHSTEGRRETPSPGAGRQLVS
RGPPAPPAQLLQRDSTPMQSAVAPMQMEGGSQYSRGVPMQTGDGQLQRGTLLLQQTRGSA
PQSRDQAMPLYGGPSGSPSPRFEGPQMQSLSREAYAAINKNPVSALNEYAQKNRMEVAFE
VVKDGRNFNRPPFTMFARVGPHRFPSATSSNMKDARREAADMALRAIVGQSASGSGPTSG
RSKEVFLSQPSPGSLSGVRTHFDLIAALAHHAFLQIAASIPDKFAGRKVVACIIMKASLE
DSGRVVSLGAGNRCVTGQRLSMEGKVVNDSHAEIIARRSLLRFFYAQLHAHFDGQKSIFE
KRNNSRRLAVRQGVSFHLYISTAPCGDGALFTPREGLNTDLSESKMEHKPAFTSKLQGIL
RTKIEDGEGTIPVDPSDGPQTWDGLVQGGRLRTMSCSDKICRWNALGLQGALLSHFIEPV
YLESLTLGYLYDHGHLARAVCCRLQHKVDLGAELTGSFRVNHPWLGRVTAYDPPRETEKT
NNLSVNWMHTDTCAEVTDGRTGACLTRTNNSFTPSRLCKAALFESFKELCQRTDREDLLH
ADTYSQAKQMAVEFQNAKRELFECFQKSRYGQWVSKPMEQEMF
>NVE129
MMDPSEERELNKQLLRYLNDKVAVSASDRSEARRILNEYITNGHVWRFIMENCKIPLRGD
LLYTGSMYDGLKTQAADEVDVIIPLKIRGGVKVEKRAQNRQIPHGFARLKMLRPGEYGYD
RFVDYDDYLKVDRVYQHLESLVDRAINQFEINEGISLRSVKHGPAVQLDVYRYDKKLMSI
DLVMAFEVSGEFYVTKKYSETAHSCDRYFDISTLFRQSFSLKEKEIFNRLDGQGNGCKKE
VLKIMKTIVSTDNSQLRGNLTSYHLKNAFLRHLDGSRHLSVDWSNNMIGQRFLGFLTFLV
VELDRNIPSFFIPEMTLLDVMENTKLEMKYRLQRIINSSQLRRDILKSEPMQEVNPEEPD
HTHDSQGLLTPGEIIGGAVIAAVAGTAFVANRYLREQDEKTSSKATTTSPSSSQQQTQPK
DECVVM
>NVE480
MAHRQSADTSLRCKNPKCDSHLAAIDFLVLGTIPPSQMHLAVKPGCEIHLGNVRKVPNHD
TDVKKVARMPFKIVCARCDTPIGSVTIIEGQQVWCFKVETVYVLARGQRIENKRLKNISE
RLKEIGVTELKLTQRRPIPTELLYADQSSQALIYCDASRLTEDHILHLAKDTPRDYQREL
FISAIQRNSLVYLPTGSGKTLVAAMVISCMLKLNPDKMAVFVVDRINLAHQQSAYIQKQC
PKLNVKTLVAGNDPNPNHEAEMSAVLGALARKQIDVLVLTHQILLNHLADDEGLIRMPNI
CALVFDEAHHCIGNHPYNKIMSDFYVKTADKYKPLVLGLSASPAGSTDLAKTRHNLQCLL
ENLCASPVLPVNSRDLEMYTNLPESFFSVVPLTMQQQRLNDSLEAFLQSASRKLEDMAEG
CFGELRDFHPSMPNFRGGLRTLIGKCHLARNIKGHALGELMTHLLAALEMNSVLGLTYAV
ECLKECFQVMDNASTPMEMEKKALTRHDPDLSRVRDAIRELDQGRYDCLGIKQKDKFQFL
LEELTSFTDKTKQDDNSRGIIFVRMRRTAYKLCERLKGYDVISEYLNPTAIVGHGGGDGM
SWYGEQEVILKSFRTGRIKLLISTSVLEEGLDVPVCNLVVRFDSTMNLKSLVQSRGRASR
RSDSHFVVLCSNGKEKQEVDELKLKEANMKESMRLFYSTSNRSSQATRYACTVGLPGVSV
TCEDTKMESDEMRRVPKVSKVGVVVHNIQSQQQIKDFFKGSFSVSSCEQIKHKRELWSML
ESTESDQGSDGVHSLRFILSETAEKKARSGWSTLSESIRNAWCSRMRGHEPDAWLELEMR
KARPSDPVEQVVADSLQLGFFRQRNEFCSQWPNQQDLAPSHIRLLFQHDLKTLAIVFTIG
ELLYEFEIRYSELENFIVVNDSPQNNPGRNVHAFLSIKNPPRIFKSLEGDLWCEVGNQEE
GYSSGEESTDEEEDDDDSDADIGLDVGNLVEGSGDGEEMLDVEEEEPQEERQESHEDDDE
SNQQEEYDQQQSLQHPLLLVLDNITQWDRVSRVPDDRHDAIGKCNVLKLKISGSCVYSWE
SVSESLRRWDKRTYHARVDEVQGYIPIRFNVSPSLSDEVKYAAACLVSTHPVLPGRVSVD
FFSGLRNKPNKTAVGALNGLTKVLDRNLFCQPKAILEDLLAKPWTSELPAPGHCAYLKRL
ILTPTRLIFRPPEIMQKNRVLRNYNPGDFLCVNIRDEDFSRVTSTSANLSPVLNHLKEVM
DQGINVSGTRYEFLGCSNSQLRNHSCWFVKSDCDPSAIRRWMGDFSSIRCVGTYVSRMGQ
CFSTSLDTVGITVDGIECLEKDDIQTEEKSYTFTDGIGGISSQLARKVTIKIGKDFIPSA
FQIRYAGCKGVLAVDKSLGEKQLFCRPSMRKFQSSHRRLEVLQTSRPQAVYLNHQVIMLL
SNLGISDDVFMSLLEKTLDNLGGTLLDERLAMRQLSSAVKRGISYRDLFDAGVHLTVEPF
FRSLNAAVYRDRLMQLLMKARMQLPLESARLMMGVVDETGVLEYGQVFVQYSAASNDPRS
DKEFELSDKRVLKGPVVVTRNPCLHPGDVRRLVAIDTPKLRHLVDCVVFPKTGQRPHPSE
MAGGDLDGDLYFVCWYKPLIPSQEISLYDPMDYKAPPKREDRTEITSADMTQYIVDYIRM
DILGVIDNSHKALADKLKKGVQSEECLFLAEAHSYAVDAPKTGQWPDLNGLKLPKSYPDF
MMKTDKPTYRSKKLLGKLYRSCRSFKKLAEDSAPKEITKPCLDPNLLVAGYRRFLDEAKN
VYQEYCLRLDHIMGIYGINTEAELFSGCFRLLYQRLSRERTEVAEVVSGLLQDLRKLFRG
RFFEEFGLDGTCLMKQHDERVLQKASAWYYVSYAAEETTHQQRFLSLPWLVDEIMALIRI
RSRSHTFLPDFIRNTNAPPENHAVSPREAELSDSLFELVKKDKEMLLMEYKKRCSSLTQI
QMSLRRAGRFHLALFGSSATFLLREDSDVDVVVLTSECLNTGMIQQKVSRKDQLRLLRYL
QPYLKNLFKRIRLVDRATVPVVLCQKFKPVIPAPDAFKAPFDFSASREGLLKAALLTSYI
KSFPGLLPILRFLLIWGHRSGLTGHRGHVGINTNALVFITLAFCVSKGFIQELKKETIDA
AMKKMVNPGQELTEWENVLGNLTGVHGRRKYMQVTLNGHTLGGVLMSFLAEHSRINILAF
TPSIAAVAGKTHVRYLVSKQQLDRLSEHMQRAQMSLALKSDLADFLCQSATEMRRALPLS
NGVSCLIRGAERKTAKMLQQKTGAKITIRPKVRCSTFCLIVEARGTEFEVDGVEQLLQEI
TSSSSANKAAIMSVCFVKGSSQMLFEGSCSKADPVKVEPYSSHHHPQHDGARLFVPLLAT
PPAFYMDASQSYAYKCYREKFITQFHLADRDFDASVHGTMEFVVHFGRIYIFRVPKSFIE
DAESVTIQMLQANLQKGYSKGLATEKQRDVGKSRGTSGVRLVPHVESNRERKRKKPIRKP
EEDKKVKKLSEKPTKSSFFTQVTPGADVRKFLLSKGFAVYGSCEEFEVNMNSHRQDINVT
FDETFQFKELCFPHLRWCLSDVKRRWKPSSSVNLDGIESDIRFMLRSRRALPESDIRDTE
YETFMSALEPRDGVELQAATKFNIMSEVWADVNMVRHKKTSCFKPTPRSSRSLTRLQINL
CDVTEHSRPIPTAVSCFRKNFTRQEVSIHAALPSRWTDKEELDEFLLDVWKFSFELSSFL
SDKIEYH
>NVE481
MEDEIEKGNAVKSQLSLWDSFLEYRIKVQKALVLANKLPQHMDIQQFTACGDKHLSEAQQ
QSRKSISNILQKLLLLQEKLLEQNQETSNILLLPGNSQQSVGEDGDEEIPSDSEDEENGA
DTEKIPNSSTEKEGLKLSSKRKAELTAQEFGECISKRHKAFQGFQDSTISKWSEKTRLAS
GKVNNKGFSSFDRSALTQIRQILNDKDRLIKRTQLKRSSYRALGKATETLCETENQQLES
TADAHLKDYDPQVFDDDDFYHQLLRELIERKTSSSTDDPIEMGRQWLELQKLRRKIKKKV
DTKASKGRKIRYNVHSKLVSYMAPIERGTMSDSSRNELFSSLFGQKPSHPENEVESIK
>NVE1475
MVGYKYTDKDTIEASHRCSKCGFILKDAVQTDCGHRYCLSCISPLVSQGSTRCSAVCNST
VVKSKWFRDKIADREVLDLPVHCVNQHLGCPWEGELRHRQAHIENPCPFKRAVVRQARAE
EPAPGYVEELRCISVLINEVLIKLSKSIIKLEEQMLDMASRQDLHRVIDEELIRITKRIK
EVQEEIHWLRCRQELPARRPSHLAIDCVDGQVN
>NVE1476
MVGYEIATTDTAIAAKHLCAKCRLIVKDAVQTACGHRYCSPCISPLLSRGPIQCDVCGST
ITKPETFRDKFADREILELHVHCVNQPHGCPWEGELRHRQNHHTKCEFNPISCVHPECGK
KLSVAKLPEHLQNECQYREETCSYCEQPVVVARMKEHHEKTCPSYPVNCPKCSKELIRVE
LARHLDPASVNACEQLITECPFSKVGCQEVKVMNSKERKVHLEKGVVGHTSLLLALFMEL
SRYIEESLPRLAMGHPGDSVSKLQELCNKAIMGIDSVVKELAVFKTKQEDHESRIKKLEQ
RGGGIGVNGLQSMRISENIDNEAIGDVLRRVANVEAKGADHEVLVVEAHSAVDELRREVG
RLNVKLQESDDIIRRLERQLELHDQGTGLRNLAIADLEERLNTLQGTTFDSVLLWKITNV
ANKRSEATSGRVTSFYSPCFFTGPHGYKMCARIYLNGDGMGRNHHVSLFFVIMRGEFDAL
LRWPFRQKVTLMLLDQDNVEHVIDAFRPDPSSSSFQRPRAEMNIASGCPLFCSHEQLTQH
AYIRDDTMFLKIIVDKPDWA
>NVE1872
MELPKRPGYGREGRKIKLRANFFQVTLPNVDFLYHYDLEISPEKAPVSVCRDVVDAAIKH
GEFKGVFNGCKPAFDGRRNLYCREPLPLKSEEASLKVTLPGTDGGKERKFTLKVKEAGQV
SIKELDQFLKGEFRGKVPQDAIQGMDIVLRQMPSMKFTAVGRCFFPPPNGHCHDLGGGCE
LWTGFYQSVRPSQWKTMLLNIDVSSKGFQKSMPVIDFMLEILRQDRNRVLDTRWVMDERD
KKKLTTEIKGLRVETTHIKRKFTVMGLSHPAFNNRFRLEDNTETTVEAYFRNKYNISLRY
PHLPCLLVGQKKNSVPMEVCSMIPTQRKRLTDEQTAAMIRKTAKPANERQRDINQWVDEL
ATASDQYLKNEYGMRINKQMVAIEGRVLPAPELTLGGNPQGSALTPSDGAWDMRGKSFFE
ARTVEVWALVCFSHPKWCPKEKLEGFARQMGNVCRSEGMRMNPVPCRAEYASRVQEVEGI
FGKLLDEFKSLQLIVVALPDRGNKDVYNEVKRVGDTVLGIPTQCVQMKQFTMAKPQVCSN
IAMKINGKLGGTNHVIADRLKATITDDKGKKIFDSPVIIFGADVTHPAPGDNGIPSIAAV
VASLDRNASRYCARVRPQTHMKCKQAQEIIVDLADMVKELMIEFYKENKKEAGADYLLSG
WCQ
>NVE2117
MKRIPDRWRDYSTCNWTPIEGQRIIIFKTPLSNKYNTSAPEDNGIEENERFTPTDLIEQL
AQREMKLGLVLDFTFTTRYYDPREFTAEGIIYKKMMCAGHVIPKKKDIKRFEDEVKNFLE
NDKTGSLVGIHCTHGVNRTGYMVCRYLIDCCGYEPEKAIEAFNQARGHPLERENYLEDLK
KRLKDSDLGNDEDVDDDDNDKNDERQRDFLQRDSRSRNWDRAPRRYDCSERNTRKWREDQ
DQWNSHGYDQWNIPRRYDNYYQGRSHPYDTRDSRLHSRSSYSNHYYKDYPNRGSHSRYGS
YQEDWRTDSWREWNCRSYDRPDDRQGEDLNRRLSNREKRPKYD
>NVE3415
MNRSDSESESEGYPDDNDTSYSPDGIDESVFEMNRSDSESESEGYPDDNDTSYSPDGCPI
VVLDY
>NVE3578
MATLERLLDLLREYHLDDVLFHNSTPELGIQHRSRPKQKRIIRGKKQQKSKKLKRNEQQQ
PFPKGDLETLRRFSVTDVKISKQSTKWAKKMADKHLEIIRKHCKTNSIKLFNHFEYTGSF
YEHLKTIDADELDIMVALSIKMDELEVEQVTPGYAGLKLRDTPSNRNKYNDLTIADNYGR
YLSPEKVSRWFFSLVQKAVNTYKDEIPQTEVKLTDNGPATTLVITYREGDKPQEKNRRLS
IDLVPALLFKDKTKPAGDDLRAWHYVAKTIPKGARLKEPLPFRSELLWRQSFSLKEKHLM
DKLDKDDNGCRREMVRIVKTIVKKDPTLAQLSSYHIKTAFLQYNFSDVKLDWEGKKLAER
FLHFLEFLRDRVKDKTLNNYFITDLNLLDDLNDSNIDNIANRLDKIIQNETERAKIFTTQ
RQ
>NVE3807
MIIRLTWSASQIFFCVERVYGGGKLLVVWSFLMAPKSKLGSRTAGPPLHHFRSQTIKSER
SYLQECWDKCLTNDIPIPHYKVKIYDDDGDLKVSKLTGFFNDDDKEEEEEDRAEECEETE
AHIISMQEEVNDDETEEEADMEGYNEDIVDLQPQDEEEDGEVIEEKLDDLQTQCHINTGS
HEAIHQPPPEQPVPHNQSKSSKLARKRFGGALMTMKASRKLSRKRFPVWLRELVDSGEAQ
GLEWLDSEKKTFKIPWTRVDSPDFDVTRDAVVFQRWAEFTGRFRRGERADPSVWKTRFRC
AIRKMTDIQEVKVHNSLEEKGGNRPYRVFKFKGDTPTNDKHKRSQSPSSTSEVTSFGMAF
QKKLVRDMMMSRNPQQMQNLDHAANTFNDCQSHTYQSNTIFGHADWMEEPCTDKSLPVGH
DRNAVWVPSGGSSGCCWDIRSMRRTRGNHDRANRTRPIPPKDQCI
>NVE4040
MRAEVETGKSKCLPYFDKNAPFGSPKVVLVNTPRVRNAVVDDRVEIECQVTSNPEAHLYW
ISDNGQVITSSGRFLVSNRNCNPTLTISYLLASDSGNYSCVANNSVGSSRQTVKIIVKVR
PYDNPSVRYVGIDGDRYAAYLGSTINLTCTIDFGAPGGLVRFRRVGQLVDDGGRYWNFLG
LQEKSLFTQKLRISNVTREDQGKWDCYGRSSKSFSVNKSFILNTAPCPAGYFCPWWTDEK
IPCPYGTFSVGGQNETYHCTNCTSGTPQHDSLASHEPARSEDECPRASLRNRPLWLVAVA
LGILIGVSVTVFLWYRRRCKRSAFPYQQSSEDDDEFSSLYDVFICYSSKDIKFAKELQER
LENAGFKCCIDLRDFMPGEAIVVNIANAIYHSRKTLAILSPDFIESEYCKHELHQALNRS
IRAHQVVAILYRECNVPLELRHKTYLDYLNCYVKPHFWEQLNKCLSERQLKPMALAT
>NVE4091
MDVTANKEGDSTEYCSNCKRDIPGVNFVMHVNHCHRNITLCKICNEPFPTSQREDHFEEY
HAKVKCQCGEHVEKADLAEHKENTCSSRVVTCDYCELELPFSKMKSHKDYCGARTELCEK
CNKYITVKDMDIHISSNCDDVLSGANNTIKKVNPGNRHPDILRNFEDLAEDVDVLANGLG
AYSTGNLFGDRSLPYDLHPFPEDLENKMNNVSARGNFDGRNNWYNEIADDSTDNAEDDQL
MAAIIASQLQHIEDNTDRLFGGSRDPLPGISPPYVDDDIAPGLNGTVLPCEFCEVLFPAA
DLIQHQSGCQPLNNEVSDSVHSRYPAVHSQEPASTTSPFPTLRSMPRSLPPVTGTQQADK
GFDNKIDNAANDNDMLPCEFCKQLFPLDDLILHQSGCDPDQSRPPSITPEALASVSKPLN
NTSRPRRRNRPGRPSRPVVSDEREDWAPGWSTKKDRRELETDVVVGARHSQPEINEERLT
GFDLMRGIHHTTSKTSTDVMDEEALNNIFSEFKQDRRVSTDASTIDHSLQPDVQSSTNPI
SEFQPHGARPRIAMSMNTREGSQRPVPGTERSRKARPSKPRDRGTSSTSNSQQRTEQSGQ
RKTTNRQEERSLFSSEYDLPFSSESPIIPKSNIKGSARRPKQNAGRPKSDTSSVLNAKPR
SRPELGGENLVKISSTSLDALSKSRQKVMYAHEPPKRVTPVVEGRSSKGDDSPGRPSGKG
RPLNSGGSRERPGADQRGQVAQQNLNEISRPSQNRRPGATKNNSRKKIV
>NVE4706
MRFVEKKILEERLQHFVEDLNPVELLPYLKCLVDTDKEKIECDSRNDGETRATRTLVDRL
KKRGNEAFTEFVRALRETGCDHVAMLLDPLYNVAQGPMEEDSKDECSTRIRTMGTAIDVP
LQAHITDEDGNRILELEKEIANTFSKARSQASREIRKKFSEKLPQGATFLHTKSGSIVTM
FRLSKVDAAESLLEMCNGSQIVDILTELLLTNEIRGKVPDREPKLTLNITKDWFSHAKKK
LEVIESGLRSGKEFEIQNCQDDENFTDDLPNFYIPPVLLDDGKSQSVLPLDLRGYQKELS
EKALEGHNTVICAPTNSGKTYVALNIARNHLDKKKEQEQEGKVLFIVSTVNLVQQQTERF
KLYLQDKYIVKDISGSNGCDIPLSGLLGSSHVVVLTAQILVNALKDGSLQLSSVSLLVFD
ECHHTQKDHPYNKIMENYMTLRLQPAHSMPTPQIVGLTASLGVGKAKNTLEAQHHILEVC
ANMDAQHVVTVQDETNLEELRLHVGTPQRTVHSVTCDRTDVFESVIGKAMEQVELYVKGT
PVDTDMPPSGRGSQQYRHWCETLYTQGIKQSNRYLVTYAEQLRVYNVALTIKDATRSKDA
MAHLSNYFNHLDEDRFTVVDRKLKKIYEKAIEAITEAIQLHGEPRNPKLVKLQELLLDYH
KGETESGLDHAKGILFSKTRESTIALEKWIKETPELSQELMPLRLVGNSDGRGGMTQREQ
EEVIAKFRAGSECNIIIATTVAEEGLDIDDCSYVIRYDMMGNEISSVQSRGRVRTKTGGQ
YSVVVGQTSGALVREQRNLYRESLMADAIARVQKMDTEKRRKQVEALQRLTARERMSRDS
RKRGLKSTFDASDVTLNCRKCHVFICQAHEIKRVRDSYHVTIADDFSERVDTEEIPPEHV
KVFDGFMFNKKMKCKKCAEPLGAMVNYKGMELPCIKIAQFQVAIMRNGRREFATYKQWKK
VPFEVEDMDFCELLELKLC
>NVE4743
MSEDCVMQGRPELVKSILNNVRAYVRDHLAVWIRNHGGWGDVMVIFKCIEKQRSLFFLAR
YYGKVLQSWSEALSNQLYTTAMAVYEFIELLNFG
>NVE5282
MRMSTVLSTRLIGLDSRFPLRFHDNQKSVVRAPDVQWPPIGSVITEHSLNRCFPAGFAIQ
IDYIEGPTHGALCIGVIWPNETIKTVETDLGICVVRCNGTKWLWSDEKRVFKINCGYGCK
TLNQCYGTFPKEILPGDSFGVLRSTEGNLHFLLNGQDQGKACSNVPVDVYGYFDINFRNG
LQDIHLSLVPIDIFQISQFKENNKKRQLPFPCKYLRLCIGDKNKPKDVNHSTPIATQPIR
TVRSPEYASTPTTRQSVPSSLKPSSQTISNGSLQRGSGEKKEKEIFPRYSMTKTPRGICL
IINNMNYIGNRRNGANNDVNALRRLFKDLHFCVIIKTDLASRDLRETFQEYAMMDHSNFD
AFACVIMSHGGEGDVLNCMDGRDVRLEDLMTEFKSLHCATLAGKPKMFFVQACRGSDKEN
LENISHSTPSFDSIPGEVLERDSSLPRSLNPVEADVLLAYATPPGYVAYRSPTDGSFFIR
ALVETMREYHQKYHLLEILTLVNGVVGELVNEVDSSIAQISVTTHTLRSSLYL
>NVE6878
MDNTFDERSEVWIEPFYELLNCLFPLEWVFGDWYWWLAYSNARHSDPECFFLSNSLDAGS
RVEGFCIPRCFVADSEDSLLENLDKKPYWEPDLDHMRITENTFKTESGKTAPIFTVKHLP
EDPRYTRLLLTQEWKDDKSHYKDATYLCHSYILPLPYEDKLLSDHDSNDIHGPVRKLHKH
GFPGYEEDYAAVFKYPTPWPEQAMEWLERVRPNGWPSPEIVKEIFEQGCHLAPVGRGKHL
TQPEDALQYIKHPGITEAQSSAIAATEGGARKEDGNQMDEREWRLSFSVAENILGQNISP
LQRYLIVLMKMLKKHYLPDVICSYHLKNLLFWECENMEEIFWRESTSAKCLLHLLDRLEE
CLKQGHLPQYMMPESNLFKDEDPARLAEAASVVADLRRNIVSRTVGFLKRIVSFVQLSSF
FYQGLDLSKLLKPMQDKGISSDDIRELLRSLYDLFIGKYNNMISRSGKNEQDDDDTQNAK
RIPFNAYQSVLARTLVKKWLLDQQSSPEEEFIAFVRKSTNVDILDKDFIHDTTQFLSIMQ
QEEEPTVYVPYSSFMQHTKEMQEIIAIKSLQETLEPVKDVLSLVKTSDLKAMIDSIAESF
HGKIATLSMSDLEKAVFAKIGELAEKRAKADADIAKLFNNPKQ
>NVE6890
METCDRCKKQVPGVNFVMHIAHCTRNTEICPICGEFYPKSSSKEHIDEYHKEISCELCGD
VVESKAKLTEHESHCSKRKICCAFCELSMNRNELEEHEDFCGSRTEKCASCNKFVLLRDQ
QNHCCIENSTPNQSQDDVLLPCEFCEKLVRSADLLYHQESCANPEVQLPPEIIDLTEDAD
NTGELSNNIVDLTEEEEEEEVLTDNNVDVTDSAEGGKVRSRSPSPVCALPCEVCGELCPA
DRLIEHQDACLRQSNSDDSQQSDSDDVTMAAPNVWDSTPFYGRAFPRHATLAEFFDDDWF
VHRRWNPGFGIDIMNRSADPFDIMWRNMQRSMFYNM
>NVE7262
MSSDEEELSDAKGEAESKLLDGLTPRPYQSELVRIALEKNIIVCLGTGTGKTFISVMLIK
ELSFQVRKSRKEGGKRTFFLVNTVPLAKQQKEVIAKNTDLKVKEFIGDMGVDFWSDEQWK
KELDDNQVLVMTAQIFLDLLGHARLRLSDVNLIVFDECHHARKGHPYKQIMGYFEESDYP
RILGLTASIINTKETHKMEQLICELEATMRAACQTSDDITVSQFATRPEEIIYPYSNDKT
EVEQDLNQLLVETVLNPWQEFVDDLRASGQKEVLKGVKSLISDCRQILDEMGASAANRVA
EYFLKDLERVQGLVVANDDVIWLYQYCATQLRRFREIYSVHTIAHEVSEEDDLTHLSPKA
KALVEILKQYGNPQASTPDISLCGIVFVERRYTAKILCEQLNIIATRDPSLEFIKCDFVV
GHGASGINSSSDTQMGSTKQEKVLKMFRKHQINLLVATSVVEEGLDVPKCNFVVRFDFPQ
NFRSYVQSKGRARAKNSAFIVLVEDKDSEWAGLEVERYQETENYLQEKCQGRPLPTSEEC
EQANEDQYLQPYVTSLGARLTQRNSLSFLLSYCSKLPGDQYTRLMPEIITEEVEGAFRST
LMLPINCPLRDTIEGIVMPRKMLSRQAAAYEACKRLHQMGEIDDNLRPVVSLSEESDEGT
ESEDDDKSKGKTGTKKRRRCYNRKVEFAKEISGLHCSFLPIRDQDALDSLASGDTIITPK
HREKQQRYVLERVCPELNPTSPFPDRSKARTYAEYYEKTYDCHITDMHQPLLQVRNMSER
INFLVNRKKQSRKKSNHVVHFIPELCSHDAIPASLLSNAQILPSVLHRMTSFLLAVELRE
KIKSKSDVIDEACAPENTLSVIGGVPASVIGRSLSPLRKKRSPPRVRSYDLFDKEFQEIS
QSLQAMFSNERTVLLHPDSELLLQALTTKSAGDAFDLERLEMLGDAFLKQAVSIFLYCCY
KDGDEGKLTKRKTSQLSNRALYRVACRLGLPEYLQNTQLDRVSWTTPSLQAAEVEPVGSP
GKSQKTASNKRLELREKIKSKSDVIDEACAPENTLSVIGGVPASVIGRSLSPLRKKRSPP
RVRSYDLFDKEFQEISQSLQAMFSNERTVLLHPDSELLLQALTTKSAGDAFDLERLEMLG
DAFLKQAVSIFLYCCYKDGDEGKLTKRKTSQLSNRALYRVACRLGLPEYLQNTQLDRVSW
TTPSLQAAEVEPVGSPGKSQKTASNKRCQSASRQPENRPEMSTLEKPETARDKALHQSIP
DKSVADSVEALIGAYLTTCGYQGALHFLDWLGVKVLKRFAVQLQGFEKRIGYEFSNKLYL
IQALTHASYSQNRLTDCYQRLEFLGDALLDFLVTELIYSRNTNLDPGELTDLRQALVNNN
IFAEIAVKHGFNKSLFQMSPEWFNKIGVFVDHVKEREARGIQISKDPFLTLSNDDEEGIE
APKVLGDIFESVAGAIFLDSGMDLVLTWRVYYRMLKPYIDAYSADVPKNPVRLIHEKDAD
ALFSEAKVLPSGKVECSLTVYWGNFQGRAANKRNAKMAASKLALSALQPSR
>NVE7865
MIVVIIVAFTSYHITSYGDDRNRAMRQYSFTFSLAYLAFLVGELLRRCCLFAEEYRHIET
RYNGSLKKAIQTTFSFGHNNVLFVASLLFFVVFVASNDPNGSSSVIQGNSTAEPHTEMRQ
TSGWQGLWGQFIISALLTPLVVHLLGLRELSKVEESQLNEKENKNVADGLAWSYYFGYLK
FVLPELEKQIEKTSKFRSKEKFVKKMFILIPSNCFWDDKIPGSDYDPQNRITFEGNTEPL
EKTRGGVFLRHYKHSVYEIKDGENEPWFCIMEYATPLLTLYDMSVAQPGELSREERDAQV
VVFLRKLQDILEGDRACQGKYELVTFSPDRDLADVMLRKLKDSELEIGG
>NVE7914
MSLDSTRFEYIDVLEDRYICNACRMPLNHPMQAQCGHRFCKHCIDVILISPFPACPRDGQ
TIQALSVFHDRCALVEMQALPCYCHGRCDGCQWTGPVAMITVHEEVCAFIKVSCIHASDG
CGEIMLRFQLAKHVEKECPFRLITCVYCQNDVPERTLIEHLKKCPAFPIECPNECGVKRI
ERKKLSAHTRECPNALTDCRFSPLGCTYKVKKIALREHQNKHVIKHMILLGRTTGEPQPN
LLELENQLERFDGENTSFKTELERHKYEFAQMKERFNDQNARLGIVEKTVANQKGDIAEI
WMRFDQENLVGEVRMRDKLKKFKVKTKANKECLLSLMKRLEVQDDSQTNPNKLNRRLSQL
ESSITIHKTKLFQEDLRIQIQQAISYDGTFLWKIDKFTERYAEAKSGNATSIYSSPFYTH
RFGYKLCARLFPNGDGSARDNYLSIFIALMRGEYDSILPWPFQETITITLIDQDNGMNIS
ETFDPDPCSISFQRPTRNINVASGCPRFCSQTVLRTRGYMNENCVFVKVVVDKIEKGSTC
T
>NVE8201
MEPFSLLISDMFPVEFIYTDWYWWQGNHEANREDPDCLMSTDPRDLDTGSLTEGFCIPRF
FLAKSDKDPFGEDPNEKVYWQPDRDLMKEVISQTTPIFTVEHLQEDPRYAKLKLTEGWKA
ENPRYKGSTYLHHAYLLPMTSMGKDFDRVEHVFGFEGEIHGPVRKVKGSGFGGVQETDTT
SVFKYPDVWPEPGMDWLVRPRPGGWPLPELIQEIVELGCHLAPVGRGKRTGKTLTIFQYK
KNPELAGTSRESKEGPDNHQVMDEFEWRMSFSLAENRLAQSLTPVQRHTLVLLKIIKKVY
FPEVISSYFLKNLLFWECENNGESFWKGTTSGKCLLRMLDRLQDCFEKGNLPHYIIPESN
LLAGENPRILTEAVKVIFDIRKTILRKTASVIIRLHTTFYFNHIFLKKLDLEPIFSSIED
PLKTVEGVRAALISIHNIFIPRYVEAIQRTANIDDEGDEGMIIDKRIITLIYISLLARNL
AKLWLLERHQYKTEFTAFMRDTIGGDHCTEELVSMASVFLELAEDDKDSSVNKTQAMWEI
KRLQKRINVKNVEEARQGFAALLEIIRRPDMENVTDKMKGDVANLDDEDEIAKVFNKTMA
AILEEKAADPENAAQFGLLGETVRVNCDVLEKDQEELRASVQPPRWFPD
>NVE8309
MATPLCLPDTCRWNEDTNECSIIQGIPRSSIHLIENSLRRLRAIRGPVCVVSVTGPCRKG
KSFILAKSFTEKEVFPLGDELDPKTMGLWLWVVPKQFRDDKGQPFTVVLVDSEGTKASQS
QQKEDDVIVTLTLLLSSVLIYNSEGVPTASDLEQLNHVIKLCQRIQVFAEKATDPEHAQT
VFPSFVWLLRDVVLALPRDCSDVTEYFRKRVFTTDGATSRDDVIKCFSSFDAFTLPFPSD
DPEVLCNIKEKSDSLNSRFLKGVEKFKRLLHAKLRPNRTPGDQGFLTGEALADMLEEYVS
ALNAPDAVPSIGRAWDTYIENKGTKTVKEAKNVYTFAMSDLLDGRLPCLTDTITRANEEA
LSQAEKFFEMETDGIPKKDRWKYAVQLHMAADQKECDWLIANKRATEDACAELYQRLRTK
ILEPVRLLWRRVEDHEFAYAISCIESAYEELMIEFNKNIHGCRDICQDFAYFRQQELDRE
MKKEVDWIRKMCFRNDQIMANKLARKDTEDEARRLGMMKLRLDQEMDLKVMEAEMREEQR
LLNEELAEMVRREKERGAQDNNYLRRRQDILQRGEQAMRRQLREREKEIEEARKRLEKM
>NVE8310
MVKTAVPLILPDNFSWNEATGQYTKLGEERKSLVVIPRALKLLRDIKGPVCVVSIAGPCR
KGKSYIISKAFNLGEIFPLGHLMDPETMGIWLYVVDQKFKDANGREVTVVLLDSEGINAT
GAQKSDDHSVFTLSVLLSSVMIYNSAGVPTRTDLEDLDYIVKLSQRVQLRTGHTIAEDAA
LLHKTFPFFIWLLRDVVLKLPTGCSTIRDYFIKKVLNAEERGPAKAQKAAESILKFFPGF
DAFKLPPPSDDPDIIQRINEEAVQDKLSPRFLEGVEQFKNILHPRLVAKTSFNEGELVSG
EALSALVQLYTESLNTPGTVPNVQSAWDTFIQTKCTEVMEAAKRLYKKEMTSRMEGKLPC
DNDVIRQAHLDALDDSLTMFRTETYGLSAHSVENFLNQLTEQANDVMAGFLEENKHLTEK
LCQHLVVELKESKLDPVLARLRGPQGHQLKFAEIIAAFSAIEQEYRTRARGAKDVCASVF
FAYHPHLQKEMEQHMEQLQALKDYDERLTQEQAEKAAMEDHRQRLEEEKNRLEDEKRVKE
REFALMIEKQEEDKMRLQEQFEENMRNQREQMVNMMEANQEELRREREVITQQNRNLENV
MESMREMMGKRDEEMSRIMERMVEIANRPTPPPPKGGSCIIL
>NVE8776
MPLHGEGLGTSGGDIGVMSPFEMAAMDVKNSVCSGFQAGLLRMLQSETNTNNKIPTSSSH
SGSQVEIAELARLMAETKSQVDLSGTSQGQDSLTKSDDDDGGDNDDDDDDDDGGGGGDGD
GGGDIDMVMLLIIVVISLLVRLFYDEKEVTNFGLGKSDFNWRMCYGKPVKPDPDWNLSLY
SQIYGPPSAKLIEFPQKTCSKETEMVLMNFNRGLVLEMMPEGNLWVKRLSISKVYYIGSS
KQPGKLLRENSTKVFDFEDFQRRLRSSKNGKCAPPSYDVTFTLGQPNGGLVCIVVTHALA
KQMMLEQQAGEQFISDPNNNDKLASDMQSQLR
>NVE9572
MRTLREVTEICASLSEIDVTGCAKKTRQLLLGEMKNQEAEERYLNHMGVYLRDDIADNRG
LDSVFTPNFFCNASFIKNLVTSGKLFADTSCEGWSLLHTACLVGDLTLAKWLIDKDGRCE
FERANPFASLEPLLCLEYHTGDIEECAKIFGFSFKELNKSNADTLLIWALGTPNPPIISG
SRDFHSKKCDPVYRIKTLLKLIPFVNPLPLLEELLLNLEKGTAFCCNESKLAKVVALLLE
KCKEMNALSGFEWVIIKDEMTMPCVTLALNHPQILKTLIKYGAKIDAVDENGETALYHIS
SKVTMGHQETVCRILLDAGASVHAKNRQGKTPLTSVIKGYFESEKWYGNIFNENVFFGIV
VKLISAGADIRHLADSAGSIIHLAVQSFLEGSKNEMSLRITKKLLALEMVQAKVPISCRD
NQGDTVLHTWASRRCNSIDASKALLVNELGEFLITAGCSIDAANDDSCTALHIAVHQRLT
SQVELLLKHNASVSALNKCGQTPLHTACSSYQNGSKEMISIIEMLIKEGSDLDVKDSRGN
SSRDLLNGHRELRPVLQRPLPHSAKWQQKSQKHVDKLLEVCRHTNSRVIQSFCYHPEPIG
TGSFGCVFAGLDLKDGREVAIKRIERLRLLPQFHREIENLIRLSESPRIMKYFTCVEDKD
FLFIVLELMEGSLNELLDLRESELGTDALLTLSKDLVDGLHYLHGKSILHRDLKPNNLLY
HFQDETPRLKIADFGLSKDTTSASQSSTVIGTNVGCKVWMAPEVSRAPSKHSQKSDVFSC
GLVLHYIMSKGKHPFAKESQTQENARIWEISTASSIVNDIKSLHSSLGPEAKDIVIQALA
RDPEDRPSASNMIGHPVFWSEDKKLRYIAAFYNGYDKRDSVRRKIKRELGTVPRWDLKLT
EQTKKMIKERKYDFFSCMELLRFIRNGYQHFLKELFGCKLLQSYPELLIELYNFIKGHDL
QSNPYIEQVEKG
>NVE9681
MPLDELDEMPAYPMTSRPRGICLIISNQHFDKPELRKRDGNEQDVENLKRTFENLHFVVE
IRQDKTASEMYTIAREFSSIDHSAYDLFVCCILSHGMLGSIYGSDSNLIEINEISSQFKG
NACPTLAHKPKLFFIQACRGQDFDRGIQADATRDMDASDAVRQNAEPNESHFLLGYATPP
GYVSWRSQVHGSWYISFLCEVLSTYCERYDLVTMMVKVNDKVSEAFTRKGYKQCPAPVVT
LRKRIYLNEN
>NVE9759
MSRLQNTSTSVMKQRVLKAVLVQVLMTKNPISALMEACAQAGLKVTFQEYDESLRGFDKI
FTCDVTVDGVLSSCRAYGPTKKEAKGNAARKAIEELTFDPSLGNSSTYKMSQVSSESRIS
PLHPKTTPPKGPETVENYIGTLQEYTAAHRWPTPKYSEDMRGQDHCKEFIVKCNVKEWTS
QGIYGNKKTAKQLAAKNMMQLITSSTSGDSPGCTARLSTRLTSSNRSSSPGSVHSPTRQS
YRSGQDEATQNDLAKLQRKTISRGMNLEWKYLRERGVISNNHMCFVRVHSDPVIVCSGEG
LTKECARNDAAHNALQCWIA
>NVE11275
MDKTNIEERLQKEVECPICLERFKDPRVLPCLHTFCYECLVGLASRYKTEGKWPCPQCKM
VVQVSPAEVSSLKVNFLMNTLLSVVTNGSKSAKPQCQMCTSQDHAKGGCTDCGELVCEAC
IASHKRMRATQHHHIASLDEG
>NVE11684
MRGMKRFGQTDLNHLSSKRTMSFNTLRTPGNDNSQKRRADDQFVVKVTGGRSNSSSHEDV
AQSLKRSGFLYDLTESSVIPTATSATYRKFRLKRNGMKKTEFFKYLRRKWCSFITKSVPE
FWLESEETPESTFEKSGSIPGSQNLPIKSFSLGSFYNRGTFIEHYTSDSDLESIKDMTVE
CEHDLKKMAIVFSHQFGLRGFNIIMDEYENRVEFEYKQFEEFVLVDENRDEGRIDIYFPL
QWPGKVSKEEKNGERSNFIRQSKLLSCGREVLGQSSVLRLRFEFADDKEAIPPIQLAAKL
GKLAVEKDRFCPLEEIFRGLVGGYKALSELEVPTHFVYVPRIIITPTRDFFVQPELVAEN
RVIREYGHEFSMRIAFRDEDFSKLSASSPGGLSLLLEERVKGVLSSGVSIGGRRYEFLAC
SNSQLRQHGAWLYAHDGEHDAAEIRSKLGDLEEIRCVAVFVSRMGQCFSSTKKSVEVSLD
NGVRIEKIPDVEKEYNNVLFPCCGNVRSGVYIFSDGIGKISKDLANKVAKSLGLEAVEMF
PSAYQIRYAGCKGMLAVDPSLRGEVLQYRDSMKKFQSSHKALEICEPSRPNRLYFNRQCI
TLLSGLGVPDDEFIRLQDKMLMDLASMLLYETSALESLGRISIAGGLKVSLIRHSGIVVT
CEPFFRSMLLAIYRSRLGDLLRRARIAIPESHGRLLMGVLDETGSLDYGEVFIRYTTELG
NPGQGYTILTGDVVVSKNPCFHPGDMRKFNAVDIPALYHLVDCIVFPAKGPRPHTDEMSG
SDLDGDKYFATWLRGIIPDRDNEPPMDFYPPKKKMLNRPIEVSDMIQFVADYIKNDQLGV
IANAHLVHADSEQDGIFSDKCIKLAHMHSDAVDFPKTGECPELTKELRPEQYPDFMMKPD
KPRYVSHNVLGKLFQKCNSLERARRFMTGDSTKDITVDQDMILEGHQSYLEDAIEQRDRY
NAKLEALMARYGLENEGEVLTGCLNRVSSRLSGKTDEKFEVAQMIQASLASTRNNLRHEF
YEEFGGETNVLDFFKREESFPDGVLQKASAWYAATYQNHPSREREESAMSAAQSSGIPSD
FAALSMSHAPGPKTRSMAKKEKENIETVLLSFPWVVDRLLSHIKQEAVKVSQDNGVPKTL
EGIQELVSEQARHHFTTLKLAMLEDFEIRRQHRIMTMRLIRVQGVRLCLTGSSLHLLETG
GKIVPPVKLFAYFDWSATKRLQGLNLERLARALEPSYGRQIPRGSPPLLCYKSQSAGSPD
LHISADLSQMLKSAYIIAHLLSRPKLIHVLLVLMHWGRRRHIVGEARDSFMSTEDLGVLF
LTFCEKEQLVDQISRQSVFEHAKELVSDPTGKEEYIKQEIFGPGLENSDLNTGFGNALVG
FFKSYSLDPGGDSENSLNRLQNPVDPGNFLFPEELSNEQIKRFCDAALHAYHEIATCNGL
DSLLKNADQDLLKELEESLSLPRTTWGAVRFAEDFVSIGLKKLTGASIFIRPVKKGPGYV
MEITGTYLTLFKAQTELYRMEQLTQDTSAYNHLVKNGKRFIFMGQSGPLDNVSAKQLKKG
DFALNLIGVTSESGVDEVKLVKAVEEQFKVTELRLEYLHGSRDLRVSVEFGSIYVCNGHQ
WVIGAKVQQVEDTLRRGGAHGSPSVKWNPQRTSAQSWRAAFPDAVQTSTTSKYVLEVKQG
KHSGLTIVFNDKLEFESFRTPPFRWLEVDMKSPRATSARTADTDIRLIMTSQREITREDA
ESLPNYQSYASQRMLQMENNNVSIAPAFRSKVASPRKEMTSIYRVSTGVVFLEECTSVGI
GPNTQAKTNVTLFAKELSGDAPREAAKAVLRAAKTLRPYIR
>NVE11928
MATSVLQDNLYWELKIEVLQELRDDLVKNLYPDKFFAYLRAKRVLDKDDCEDIGAERTRR
KQAEKFLDILESKGPDAFMEFCEFLRQNKTQLFLLRKIVERFNEKRELLDQMPFPTELPA
TTPVSSRPHKSKPDSPSSSSLWEHNTVTGARMTTYLPAPGDPGAPEPPEPDNPPASPPMA
SLSQDRHSASGNAVTHPTSQENSYTGPPPPPYTSLPPDDPPPPYDEPR
>NVE12247
MASGEHRNLVRRGAPMIPEHRAALLEKCHKSEPPQGKDFYDSGFGGSLEKEADIFEREQD
KLVEATREITLDESPIYGLDKKETEQLQCTPPPQMESDPISDPEISQSQSISPHDCVLSY
AAGNDVRCLLAPMRGLLFAQDEDGDTALHLAIIHTNVEAVENIVAVAPSTKALDIFNYLR
QTPLHLATITKQSNIVRGLIASGASVDLVDRNGKTALHLACERGDIDSVREIIRPLSDKA
YNPKTREEISSILNTRNYDGFTALHVAVFSNSIDIVSALTNVGADINVPDCGSGKTALHH
AVETNNLRLVSYLLFQCNACVDAETFDECTPLHFAAGRGMESMAALLLAAGADPTLPNRT
GATPLDEAADNVRPMLQLPESPF
>NVE12489
MSVKNMKRLPMRKWLMQKLDNAAYPGLNWIDRRRGLFRVGWKHGSRQTYKEERDACVFRA
WAEYTGRYRPGDVRNPRRWKTNFRCAMNALPDIEEVPEKSRKQGNGARKVYMMKDEVRKT
INQKKVERVETKEHVDDDDCPSDSEIVKIVDEISAMNEVTVTSPVDVMYTCDLASLQDLK
LFCPSDLKPISCMLDKGLSADSFASFFAPYLAQSEVQIKS
>NVE12824
MQDEGFQTELFVEPLDPKYRCPVCGNALKHPVQTPCGHRFCEGCLEPILRGPSKCPVDGE
ELKIDGVFKDVCCRREILCLACYCPNRQLGCEWMKDLQYLEEHRANCEYKGVQCHNPGCQ
EKVAKRDLEAHLERCEFKPSDCQYCLQRIPAASMEDHLQTCEKHPVVCPHCGAEGICRDE
LLHHQTNICEQAELPCSFAKHGCHFKGTREALETHFRDQASVHVNLLLTATQNEEKARSE
MAAKLSQMEKERAKQQEQMYEQREALAVANQNLRTYQGKLNVIERSVAEQRRELAELKER
IQGSSVQASESGQVVLQLQEVEAAIREQDRRLGMIENEASRGAAPSSGPGSMGGTMALER
RQDRNEHQLALHDIQLAEHDLKLQMLEATSYDGTYIWKIDEYTRRYQEGVSGKTPSIYSP
PFYVGRYGYKACARVYPNGDGMGKGSHLSLFFVLMRGEFDALLPWPFRQKVTFKLLDQDR
VHDIGDTFRPDPTSSSFKRPTSNMNIASGCPLFISHTNLQTRAYVRDDTMFIKIAVDTTG
LPPMGF
>NVE14069
MAATGTDKNFNEDNILLRENLTKFITCPSCKETMNGPVLLPCLDSICRSCCQKTAQKHGD
TWTVPCRLCDSLVRIPQTSDLKTNFFACNVNNYLRCCLDAKDAVICSNCDENSALAEARC
MDCNEFLCQMCVEAHRRIKLTREHQVIIINEEKPLKILQSLHVNLKCSKHKDEKLLLRYC
ANCNEPLCLSCISEHANLQHKVEELTDSSLARCLFKVGNIIDEFLEMRKVLHDSMEGVEA
EKRELENQAQNCKQEIEEATNKIIEAVLVRKNTLLKDLELVSDCTRQALDDRTMKHCKEL
SCIDRAKVFIGHAFEQGNSVEKLSVLRTVEDRVKEMKTGHMNADFLYTGMKTRYLELADN
SQSDQLKVMILQWGSISKEPELNPSKANKGKMPPKKIIRTIQPAVELKRSEIDGLVQLRR
QEQQQQRKSCVNSEAS
>NVE15545
MADEKKQNKSGSKKKDEEAKPFVPQTAAELQKMQYERLMRDPERNVHIPETKKEWKPSDP
KDFVRFVMGSSAGAGSGEFHVYRATRRREYNRQEYIEKKSKEDEIQNEYHKKLEQNAKIA
EEKTAKKRAKRQKKKQKKQVAKKIKQTAAKGNEQEEEKFEEKDDNSEEEEEEPHFVIKGR
>NVE15653
MGAAVDIRSGQQWEELNDILTSNFESIFEFGDISKDKAVQKTFEILPFITELITGVKILP
SGSAMEGSMMDPRFRGIEADAMICPRQLIIYPTQQRDMFQYIPETPGYIRLRIPSEQKEH
MLQLMEDLNKFAIHKKSDSGELFLIAKFSIDSMLENIQEKIPDNLLMRVLSDSLHLDRLF
ASGSTQGPAANISLEGFAKPLEELSKPKDLLKQLAINICDKRISKPANEDRYEDNSNRES
PSKRKCYDYMCLDNELPNALSVDCVIALECVGWPEIASGFFKRSRNWPHPITLDKIRNDC
FHLVYKPLDKESADSVEWRISFSKAEAALFYSMSPPMMHCYRIFKAIFYCELTLPKVLCS
YYMKTIFLWTCERLPEEVWDESCLAQVVMGLLDELVHCLVTKSCPHYFIPECNLFEHAHQ
DFLLDLARKVLEIRAHPDRYPKRTSKVHGGDSTQSPQSQVDTAQDIELD
>NVE16598
MQPKQRELITKRLQYFQHDFRPTELLPRLTCLTEADSQQVECDENNKGATRATWTLIDKL
KRRENGFEQFVLAVRCEGLGHIALLLDHSFEVSDEDILHEKEDTRRFYKIGSAVDIRITG
RITKKDLPDRQLDIEKLVAEKFAKLRSEDTKEIRKEFNKVLPRGIEFVQTKQMGGPLSPR
GSRHEEAKPEIELEPETEELSQKLNDVVLASEHAGSESESEKPSADQYMKDSVVAVFRFA
TIAAVDEFKGIWENGKFQEICQELLVTRPLSNMGEKKDRLPLELMMNFLEEDMERIKNIL
EDVEAEQEVERTGDDLLRSARGSDGHETDFLDEQDISINIPPVYLESNHGSALAHDLKLR
KYQEELAEPAIQGYNTVICAPTNSGKTFVAMEIAKQHLDKHSDHAKGAVEIPDQITGPKV
IFIVSTQNLVLQQRQRFEAYLSNYAVCDISGVNSTEIPLKFLLKANDVVVLTAQILLNAL
QNKNELSSISLSDLSLLIFDECHHTNKNHSYNKIMHQYIDLKLKKHKGLPQVVGLTASLG
VGKSNTVENAHKHILQICANMDAQKINTVRENVNELKDCVTGGVPERKVIRVNTSQSLSP
FTRACNQVMDKIEKAAKKSLPDLQQPPCNRVSQQYRQWIEVISKQACALGLRQLTTYIEQ
LRQYHLALLTNDTVRMKDALTCLKEYFDTLDETKFTENDKLLHNLYHKAKELVENHVAIH
GETPNPKLEELKKLLLGFHENDSKESKGILFTVTRGSTVGLVEWIKESEDLKHKFRPKAL
VGGGDGVVGMSQQEQELIIEEFKKGVVNILIATSVAEEGLDIKDCSFVIRYDTYGNEISS
TQARGRIRADQGQYVYLADARSKGHEREKLNQYREILMTDAVAAVQKLTQDEYMKEIDQL
QQKDARIRQIKSQLEARKRDVNQHTATARFYCRKCNTFACEARDFRCVSGSHYVVISPEF
KRDKIELKPHKKPKLIDGITMDTKVHCKKCGEDWGVTAKIHGAEWPLLKINSFVVQIEGG
PRKLYRKWTEAALNIKQVDDYLEVLAEEEAGLNDSLMDDLSLDDDL
>NVE16599
MDRVLPDIVEDVIPGDMMPYLPCLTDDDKEQILCEEENRGSRRAAYLLVDRLKRRRNGMF
DFIRALSKTGCHHVVARIDEEIQKQNYRQPQP
>NVE17245
MRRAEENNGFGTIPKRRNQHTPFYASIGMIVVIIVAFTSYHITSYGDDRNRAMRQYSFTF
SSAYLAFLVGELLRRCCLFAEEYRHIETRYNGSLKKAIQTTFSFGHNNVLFVASLLFFVV
FVASNDPNGSSSVIQGNSTAEPHTEMRQTSGCQGLWGQFIISALLTPLVVHLLGLRELSK
VEESQLNEKENKNVADGLAWSYYFGYLKSAMIKY
>NVE17634
MTHLAAARVVSCLLLVVLSMTTCNGTSAKQLLRYDYATERFITNDDALKELSKLRRPVRV
IGAIGDARVGKSTTLNHIEHVWRGGNQETVAERVFNTSNQVLPCTRGVWLSVTEQDAGSL
VLLDVEGSDLGDDAKTSQMSIFTALMSSALMLFGEGGLANHNRDFMFRLTRVTQEITRDE
MLDGDAHVFPSLRVVLRQALEPPDGETLRSFIVGSLVGENDVKAAVIRKYFPESKTTVSV
IPAVSELKQASDQDSKALENAGYRQAIADLVKNLQSVPAKRARGAQFDGPMLRQLALDVV
VALNKNSWAILADTFTSFEISFCEKAFRTFIKPLDRRDHPQIRNTMESALQQFSKECVLS
DEKTKAKNWLEEAIRVKQNAEEKQRLIEQERRKAEDEIRKQKELEKQRKQEEELQRKRME
EESRRRETEEKRRKEEMEKSRRAEQQREQERRRLEETRDAEKRAQKAKKKNKIVKTVAAV
IGLGILFSDERLKQNITTIPGADYEAIGLREVEWVWRSQAGPLGLEGRGRGVIAQEVEGL
YPAAVRLERNGYKRVDYGMLRSMIEQKRTTE
>NVE17635
MQLCFSVSLLLLVSRILTNLTSVGADIFKSAPLLNYDKDTNGFSLDPAGLRLLQGLTQPI
QVVSAIGDARVGKSTAMNIVQHLWSNRPSNQFTEVFKTGGTFRAVTRGVDAYVVREKGGM
ERVILDVEGTDLGDDSITDHLSIFTALMSSGMTFFMRDAVKTHSIDFLYRMSRLSDVIFK
DEVIKNYPRLRVVLRGALASPPGLSVEDYVKQALVGARERDGSDEKRRAISQHFPREHIE
VSLLEDVQDRSLFKDFTRLASSDYMKSMEVLAETMELFPVKKTVNGGLMDGRSLAELAVK
LVEAMANGTLHDFGNVYVMVEKHLCDRRYEIMVKPEINGDAQSMRKFLQTGFKAFEKECA
LRDYITATKVEFTRIAETKESLEKKQKELELETQRRKQEKEKRLKEAAKFEKDKNRMNQE
LATEKAQRLAVEEESNKINQRAMELQHEIASLQDQVRHSEQRLKDLQDSGGGFFGFIDKI
VDTVVKIAIPFKVLGGVP
>NVE17996
MNTLLSVVTNGSKSAKPHCQMCTSQDHAKGGCTDCGELVCEACIACHKRMRATQHHHIAS
LDEVLNGGFIMKQPLYCLKHKGEVIKLFCDTCDCLICKDCLIVDHKGHDYNFTDFVADRE
KKIIKGKIDEVSKMGNNLNEHLASVRAAMRKVELKKHSMNEVVDQFIDKQITVLQNLRIR
LKTEIQLVFQKDSNQLTAKEIDLTARIEHVCGVVDFAEKVCDQKVNEADFLSIKKDVSAQ
LTALAEQHIEEPESVSGETMNLRLEYDKNYWAVADEKLAAMRKVELKKHSMNEVVDQFID
KQITVLQNLRIRLKTEIQLVFQKDSNQLTAKEIDLTARIEHVCGGVDFAEKVCDQKVNEA
DFLSIKKDVSAQLTALAEQHIEEPESVSGETMNLRLEYDKNYWAVADEKLLDYQVRMDKT
NIEERLQKEVECPICLERFKDPRVLPCLHTFCYECLVGLASRYKPRVSPAEVSSLKVNFL
MNTLLSVVTNGSKSAKPHCQMCTSQDHAKGGCTDCGELVCEACIASHKRMRATQHHHIAS
LDEVLNGGFIIKQPLYCLKHKGEVIKLFCDTCDCLICKDCLIVDHKGHDYNFTDFVADRE
KKIIKGKIDEVSKMGNDLNEHLASVRAAMRKVELKKHSMNEVVDQFIDKQITVLQNLRIR
LKTEIQLVFQKDSNQLTAKEIDLTARIEHVCGGVDFAEKVCDQKVNEADFLSIKKDVSAQ
LTALAEQHIEEPESVSGETMNLRLEYDKNYWAVADEKLSVTTKAK
>NVE18470
MDTAELNKYITENLRASDTLKDHASEALDAIFKKIQEDDKLQIRELVKAGSLAKGTALKD
SSDLDCVMIMNGIETVADLKKKLPDIQEQVSACLRNPPPAWKIEDLWNSRFAVQFKFKMK
HWLHGEVEVDLLPTFQADVESYEGRRKLYSQMHREKGKDILKYYSAAACKLQRDFIKELP
SNVKDLILLVKKWRKNYQLGLSSYFMELVVVHEWQKAKKPERFDTKKGFKAIMEALYNYE
ELYAMWDKYYEKKDVPREIIQTRPLVLDPANPTNNLCEGIAQEKWDELEEAAKMTLDSPF
LQSTHVTPNWK
>NVE19065
MADRAPEVKATDSVKNIQNNDFTAQNGEPGEKMVKHMCRAAHELLSERLRPLTTSHNWKE
LADLLGFNYDEILAFETGNDPVEALIRLWEFRDNDATIKRLKSCLKSMEREDILQDLKPF
EESTLTPNEFRRQQEERSFGLHNNSNLTHLPDDEMYDAFVCYAPEDVEFVKQLLQKMEGP
PYNLRLCVDYRDILPGASELHGIAHIIEERCRKIIVILSPNFNRSAMADFQAQIGLSLSP
DCKQRRLIPVKIEHCTIPIIYRFITHVDMTRTEVVEFIWGNLARSLGERADIVAL
>NVE19435
MTSAVDHYIIPHEFIQAPPADHLTTTLYVKHVNIHGKWVQPPILYNKLEGGNLFIEYLIT
THGHQVIDRLMTMNFQSEGEIDCSFAILARGIVFSGAVYNFLGHSNSQLKDKTCFLMNGT
HEEIHSLLAQFTDFSKIKTSAKRAKRIGLLFSSFGHSIPLHQHEYEVIEDVERGGYIFTD
GCGFMSDSYAQCIQEVANLEAKPCVVQIRYQGFKGVLVLNGLLGTKVKVQFRKSMRKFTI
PDESMNRTCTTFGVVKCSRPYTLGYLNTQITMLLADSGVDHGYLTRLQESFHDMLKELRT
SDQAAEMYLRIKGEHSLIELLHTYGLRNSRLQRALSGLRSRELRKMQKDKGTEPDDTNGA
TASKLRILVPNSRVVFGVCDPFGELEYGQCVFHPTLYDEVRIAEYQVATEVMVVRNPCYY
PGDIRVLKLVKNLPQYAYLNDCIVFPTKGSRPHADESSGGDLDGDEFFVSWDQDLIPCWR
LPPFDYSASSPLTMIPRVINDLYGKLVGYISGALSHLLSPPLSEEAAAQRARINERMAML
MYFSSYNNDLVCRVNGIFMKYAALYGPSCDECVYLNRFFSDAVDMVAEREKVEKELRALE
LEYRRLALHPSPRPLPFTQLIALSLGLTNNKPPFKPGQDVWTRMQETTRRFVAEIGTC
>NVE20199
MAVMLLPKSLRSSKEQVKAAFAGVNKKIKLLNTSGVVKLCN
>NVE20229
MAGFYYTGCGDQVRCFSCDLQLGKWVDGDEPFEEHLKHRPSCGFILESKSESKSLVTCKP
VEASTEDHGSFTGSQDRMRPVIFQSERKSLPALPIGAVPEVSQHLQTLGNAAFLMSQGGG
SVCKLSSNQAFHVQSGCGQEPVIGVGREGSRRQYLMEQSQKHQAKPSDWEATYASREGSV
QGTKQESHGNLGKLEPYFGVGREGGSRQQLQGMYPVKPEIEPLDNPYLPHPQANLPARQG
RHYAGDPYYQEMLRSQNRQDPAITGMPERARQSVPTETASRYEYMRSAGKERQESFEEQT
RRRPHLANLKIPVVRPVKYNQEGPLVRSEDLHHVTSPTDLQSEHHRLTTFVDWPESSPVR
PWELSSAGFYYLGDQDSVKCYKCGVALRNWEPDDLPWVEHEKWSPHCPLVIEYLKNRPNP
GPVEVEDPYLHNPPMQGQGHSPPESEMYFPSNQRRSENPEIGRRSPPRVSKPPSLPHQPF
LAPAGNFSSESLRVASQVTHGWESPYNTFPGQQKKVACPEDIWEPEDKPVKPQGICHEEE
SYYPSIGNRPHVMSTGNEGDITSKDIQNALAMGFSREDIDAACARKLAESGSTFSSLQEL
TQALLDHEDPSSQPSNCAIHGNSRAFLDNLMPSQSLRPPGNLSLPSTNEKQVLRRTNSAP
ESSGSSPEGESLQQKLERMQEERLCKICMDAEVGIVFLPCGHLSCCPGCAEGMELCPMCR
APIRETIRTFLS
>NVE21300
MASPQDNTVLTNALRAFFEREVKITSGDKGMTKEMIDNHIKGHILEYFKDNSHISVRKLD
YTGSFYEKLKTGAADEVDIMVILESKDLKLEKVNDFPGWVKLKATDGSPFEKYANDDRYI
IPEKILKSWMFSSVQKAVNKFSKEKPDLFGTLKISLHGPAVQLDINAGLSVDLVLTFEFD
DEHYVAKPFQNNGPCAGGDHKLLFRQSFSVKEKAILRHMDSGDGGCRHILLRIVKTMVRN
ESALKGELSSYHLKTAFLRLIKTKDSPGYWHRDLLGDRFLEFITILHNALRDKSLPHYWI
PSVNLLEDISNVVLENMAARLEKILTKDRELFKILGADVPDISQLTVSSVEEKSLIAMLR
AFSKDMEVNISKEKKNTKDMFKIHVIEQVLKRCQEKYPKRISRFDVAGNLYDNLKTEGPD
EEDATVLLILAKKKIVHEITQSGCALFLVKDASSEYAVDCSDEEGFLLPEKIIKWLFNLL
QKESKSYQQSQDVIKINVSQLKQYSGVRLRVRDISIGYTLLVNVVPTLVAEEKVFSTSHL
LLSTCLCPDDQPLERRWSPCFVLEEKKQLANMDTDGGCRHELFRVSARFPLESRKPRRPI
P
>NVE21851
MDPAHRRTLRTHRLDLIKDLEADKVASTLYGVGILDETDLEDIKAAKPSQEKAEILLDKL
PKRGPDAFSKFCDALEDISPHLASYLRPSQTKDSGKLSGDVEDGAAQGPIESVDGGNAEG
GGLTVDGGLNIFGSSSKSSSPSGDLHIYKMDKTPRGVAVIINNKDFLPASGMHRYPRNGT
NVDRDSLEKTFKALQFDVEVHNNKTTYETNRIIKELGQRSYSNYNAMIFAILTHGEEGIL
YTTDGTIEIRSMMKAFKGDNLVGKPKIFIFQACQGHEYMDGKDATDAGPEDANRVQVPVE
ADFLYAYSTVPGYYSWRNSVNGSWFIQSICEVFNKHMHNMDVLRMMTRVNSLVSTYQSRT
GDYYSDRKKQVPSIVSMLRKDLFFFPENVTQN
>NVE23132
MAAMTIKGPGVFGEKSQMTDESVPVVSPHGITGYNTSATSIKLHWAFNDTDRNVLGVLTG
FVVHLKAANLDDEFLESEQTKRVIADPKAREYEVTALGIYTLYRFNMTATTSKGEGVVSL
EEVLIRTNGKGPGAAPVTRYTTNSTSISVDWDAIPREKLYGPLLGYKVGLYLVTESVEKA
NLINLAPNARNATFAGLRIFTRYKVIVYGFNEYGDGIQAAIDIRTDSERPSRPPTYLTCF
NTSSTSLNVTWQPLSDSYYEHGDIQGYKVITNQTDGNSSFVIATCSSNRMLQFKDLIKYT
EYNVTVEAFNEKGGGPSAEVMCTTDQDVPSAPPQLFAGNNISKSAINITWSPVPTDHQNG
VILGYLIQYKESSSPESPWDIIQVNDSSAEVWTVDDLWPLTLYTMQVAAFTLKGVGPWTS
EIEVTTDEAAPAYPPEDFRGHFASSVAVKLYWTPIPPETLRGALRLYRISYEAQGSLYIS
KLDVPPDQSEALVTGLNEFTEYRFWIQGVNRFEGNISSEIVIKTDEDVPDSIPSEDVVVR
ESTERTTDLIVQWEELTDDEKNGDLLGYKVYYKYNSMNSKESRKRRAISGEPLDGYEMVV
VPPTQTSVTLSGLKKFSTYSVKVIGFTAKGNANISQDIVVSTPQDAPDGIPADLRVTNKS
DPYWIPVWWGRIPIELINGILLGYRLYYKRVVTNGRPVDEPAMNLTFRTTEFSTTLVNLR
KDSIYRVQVTAFTKVGEGPRAEVMAETCRCPPVFTTSWYNFPPYVNISETNLDGFLPQIL
ADAIALCCSDCVNGFGTSRVDFLRDSAGNLAKKRNVVALTSSINYTDIAFPVPGYKGQTT
YPPYIYVAIAKSPGVAYITVKELPGERGNVVQRMVFSCWPIFMLFLVTVIIAGVLIWVLE
RSVNPGEFPPSFITGVWNGVWWAFITMTTLGYGDHVARTIKGRIFTIAWTLFGLITMAIL
TGELATGLTSYTVKLSDGLIYGRQVGAIAFQAELRLGLRKGGKMNQIKNYTTYTELRDAL
LSREIYGALVDMYVVSSNKALFEHPLLRISKLLDYETTYGAVLTENVMDLDFCFLDYVNE
QRANVYSTIADGIEVYKEPVTEDQTHSTDLFVTNTSAWSLSIIVLGSALGGLVLIGVARD
LCRRRTQTAVSIESVVFRKAQLKYEMDTVVKQFYIDFAEVMKVLSKRHRAERRQLVEKLN
RERKDNPSWERLGNNKRILIINGI
>NVE23557
MESNKLRQSSQDGWVEERCVGTGSFGTVTLWENKITKEQIVLKKCRLDLSPSNRNQWQKE
VEIMKGLDHPNIVKAIDVPAVLDVREGQLPLLGMEYCEGGDLRKVLNSPDNCAGLKEASV
LRVITDIANAVQFLHSKRIIHRDLKPENIVINFTNGNAVYKLIDLGYAKQLDQGSMASTF
VGTLKYLAPELLAGNGSYSKTVDYWSLGTVVFECITGRRPFPDLSPVQWHMEIREKSARD
IHAYFDAAGELKFSELLPTPNSLTSFYQERYVFLLRLLLLWDAKERGGRQREDGVQDCFH
VIQELANAKVVHVYCVANSVIFSYEVVAEETVGSLKQKLQNDTEIPIDSQELLTASGEIQ
LDDAPTSKLLGKTSNGEQRLMFLFMRNGKPQSPYRPIFSLSPSVQAIVTEPKTLLLFEEL
KKAQGEALHFCQDQKENFQHLLQAHRAAMKHALKLNAHLTKLRSSLQNDLLRLRERVAFF
KESLSTDLQHYSDEALHLKSDGVFRSWKEAERTVESFSTVDISTIENDVTKLQGHVMELQ
RHSYAHAQIAMDDIYQDAVKVYQSLKQKIANSTVYDQRVGHCSEMAPVVRRCLVTREKLL
RDVNTHISCIFQVTQNLQTLVPQLEEKREEINYRHLEIAKLQRKRQEDVWSLRSQAMEDE
ITLSDLHTSGEDTEHVIDQSYHAMNSFAQAITSVKEEQNTITQSLDWSFLEDDDHTNS
>NVE24286
MKVFWSGSIVEGSMMDPTARGFETDVMISPTNLILSRDQQREMFEYISEVHGYVRLRVTE
DLALHLRDAVPKLNVRRNVDSGAVFVVSDFASGESDVISELPDNFFTRALSDTLHFDSLF
TCVSPQGPACNQVVEGIAHIFEGITSPKQLLQKFAINAGNRYISKLTKQEKYGDKLMPKG
ENPTKQKAFDYISLSRTQPNSISLDFVFSLECTGWPEIASEYFNRDRNWPPPATLNKIRN
DGFHLVYKPLDKDCADSVEWRISFSKAEAALFNSMSPPMMHCYRIFKTIYYCELTLPKVL
CSYYMKTIFLWVCERLPEDVWDESNLAQVVLGLLDELVHCLVTKSCPHYFIPECNLLEHA
HQDFLLDLARKVLEIRTHPDRYPKSPTKPDGEKSHQASWSNVEGDIELD
>NVE24302
MRHNDEINLDEGDPMMVYQTCEDLWCEGTNLRTGQCGVFPSRYVASILNSQRKRQDSFST
CSTSSSSDHNQFHLRFLGSVEVKYYKGNDVLCTAMKEIVKQRRLSVTQSSPPFCTVEVSV
KGISVVQHGTEGAEEAQSPKKSASRTKLGKLFDKDQKGLSETKLFFFLKNVTFCGCHPNN
TRYFAFITKHPEEPRFACHVFMSEFSTEPVAYSIGKAFKDFYADFLGHQSTSGDDFYVD
>NVE25608
MQIQMEDVNTTETSSLPNKGSAETGLLDVQVGLTLFGIVCFIVSTVGNCTVIHLIRTRMH
MRNVTNILIANMSAADLLMTILVFPYLIKFYYIGSKWFGGIAGSVTCTVVHSSQMVSIFG
SVYTLLVISVDRCLAVMQPMKKYFTKTVTKWSIVLVWLVSVIFSIPLMIALKVINDDTGY
HCVEDWGKMDQSLYIIMFLLLTYIVPLGLIGSVYTVTGRKLWGCGTAKSQENPLNRSNHE
SVRASRRKATKMLVTVVVLFALCWFPLQVRELIHVTWPDTLRRIPIKLDMLLPWFGFFNS
CTNPIIYVIFSDRFRREFKRVLCFWKRHEDIDVFSTPGSPVTRTRLATIRKQQYSNLTPL
GTPDLSERSPRVPKPSLLSQKSSL
>NVE26194
MKIDADNITAQRKPCSETLETLNRQAHFLAQDLISYRTGNGRISTSLTARNMRRLSDELE
ERHGPLLCNMCNSLNMTANSAHEKFVQVADEVFKDGINWGRIVAVFTFGGRLAQFCARNG
LHDGVREVEAWLGDYIANLSHWIQTQGGWDTFNTHFQDPTQTEKRWWTGLVLATLGIGTM
ATVVYQSCS
###Exaiptasia diaphana
>XP_020891897.2 TRAF-type zinc finger domain-containing protein 1 [Exaiptasia diaphana]
MDSTEVCKNCNREIPSVNXVMHVAHCSRNLEICQDCGEPVHTSLQKEHRKEHHETAKCGL
CGKDVIRSKLEDHIENSCLEKLVECTTCGIXVPFTKLNEHELYCRSRTERCDQCQKYVMI
KDLESHVCKEYXXTXXHSEEVQETVTIPCEFCGQQVDAVELEXHQSXCSEMXDDVQIIDD
RTLSNSPQNRDISKEEYNNTEEETSDGVHTNEDNSIYALPCEFCNELCPSBKLYAHQSEC
TRNNNTVDDDDNDDNNHLXCINDRRRPARQHLASGPXLSVRRVDPFNMARFHELVFGSVF
NSMMRDPQTGHYEAFDNDPWRMYFKLETHQSSCSEMEDDVQIIDDRTLSNSPQNRDISKE
EYNNTEEETSDGVHTNEDNSIYALPCEFCNELCPSNKLYAHQSECTGNNNAVDDDDNDDN
NHLECINDRRRPARQHLASGPHLSVRRVDPFNMARFHELVFGSVFNSMMRDPQTGHYEAF
DNDPWRMYFNR
>XP_020892052.1 uncharacterized protein LOC110231370 [Exaiptasia diaphana]
MASRNRGTFRPSNSLPIPKQPKSKAKQQKQEQCEFEVKVVGGINESSTSNSKVSLQDLVK
KLKESFSGNSRETLKXSKXATDENKQYVKCKLLVRGVSPKXSAFYNIRKTWFGNICQAGD
PFWLESCEEARXSYRFQANVQRHSFDPVSCSLGSFXNRGTFVEHYNTEVDRYSMDDQSLY
AEFQHDTKVLEISCYILTIIEFRLAFEYKQFENYVLVDEKQRGVVDIYIPLLRPPKVIKL
ERQXGKDRADEVRCVEFLSCSQEILGKSCVLKLSFESSDKPSELVTRLAKMSRTIYFCAV
NTILPLDQVLKKPSFTDFRTAYALECLLSRGFKVSDRLTSRFYQMLKEASGSTSYLSMVS
RRGRQLSSSQICRALYQLIAFVEANRFCPLETILEQLLFGKFKKNVAIDLEIPKHYVYVP
RIIITPTQNYLVQPELVAENRVIREFGHEFAMRIAFREEDFSKLTSFSESLKDVLDVRVI
GFLREGIHLCGRHFKFLACSNSQLRDHGAWLFAYDGQVEAEEIRKSLGKLDGIRCVATYV
SRMGQCFSSTKESVKITMDEGVETAEIPDISKDYKDEYFACCQKLRSGTYTFSDGIGKIS
QLLAKKIAKSLDLKTVPSAFQIRYAGCKGMLAIDTSLPKDRQILQYRKSMRKFDSEHEGL
EICEHSKPNALYLNRQCITLLSGMGVPDEALIKLQDTMLIRLASMLLFESVALETLGQTS
VPGGLKAKALRNSGIMVTCEPFFRSLLLAIYKSKLNDLLRRARIAIPHAHGRLLIGVLDE
SXTLQYGQVFIRYSKDISEPNKEYVTLTGQVVVTKNPCFHPGDLRKFEAVDVKSLYHLVD
CIVFPSRGPRPHTDEISGSDLDGDKYFATWYKPLIPPQPNAPPMDFLSPEKRVLDRKVEV
DDMIQFVAEYIKNDQLGVIANAHLVHADSEDDGVKSDKCITLAHMHSDAVDFPKTGQCPS
LTSELRPEQYPDFMMKTDKPRYKSKKVIGKLFQKCNQLERARYFMASEETEDQEQVRVDQ
DLVVPGHEEXMVSALESRDRYNTKLGSLMALYGLKDEGEVLTGCLTKVNSRLSGKTDEKF
EVAQLIQASLASLRNNLKVEFYQEFGSEEDVKDYFQEHKEYPQDVLCKASAWYVVTYSSI
DAQPAASQDATQTTEEDPGLADEWSMSNKPLLSFPWIVSPLLAYIKSQXSMZTSXQKTVE
PHKELENISKLIIAQTKQMFSKENLRELMTEDXQXRHXWRDZLPNCSXMSLLGASMTGLN
ILDKXVQPMQLYCHVRWDTTTEXEXACLRKYEGFLRRSRIIXKHLFIGKYGYNDHCMGLS
FTTGQDKKHYIVANPFEMLKSFYIQTHIMQAPLLLPLLMVIMHWARKRYMTGSARDSFIA
VEDLAVLFIKYCEHSQYIEEIQLEELKLKANKFLKNKEEGENLWKNTILESMEFTNQGFF
VEPGLTLIKFWEFYGSDSXSDALHLSKIRNPVNPREKLLSYLKXEESQRFTDAALHTFHE
IAQRRGLDSLLTSIEHENLKEVSETLTMPNCTWGSLRFAEDFVAHGLSTLTKAKVNIRSA
XKGGGYIMEVVGNYISLSRCQAECHRLEAKTREHFVYDHVIRSGNRFIFLDQTSHDDXVA
ARXLKKGDFAVNLTSTSPTGIQIDEIKLLSAVKEQMDVYQNSYLSYLHGSKNLHISLEYG
SIFVTNAHKWVAGTTVXDVEETLSKKSNAKNKKRNRNTIEGKFVELQRAGLDAVAANLSV
FGEASHVAKEKIYVVEMKISNNHKLKVVLDKDLAFKGYQFEPFKWLDARLKCRRPASSRS
SDVDMRIIMSTQRDLTTEEYENLXIHETFGKIPILSLVDGRLTIXQEYRRRATFVFITEV
DTQSLIYNDSCIFLEVKKIKXYXAKQMRSXPEKEFTSLKLYVADSNVDSTEKLVKDILSL
GKILKPSA
>XP_020892675.1 caspase-8 [Exaiptasia diaphana]
MMTSRFHLFLNEIADQIRSEDLEKMKYLCSDKITTGHLDQAQTAREFFILLMNRSLITPS
NITFLLDLLNNCDRKDLVSRAKSSYAXTEEEMPESGVTTSFGNDNKFRLFLGQLADELTG
RDIEAVKFLINIPAGRAASTNSGFGIFDFLQRSGQIGPSSVTLLTEIFDAIHRKDLTRKV
EKYSNDSALLSGNTPLRIQTPPQDVPNPRKPSTHSESRTSMSPKPPLLTPEHFQVRPAFI
LPTAPMVPVDEEDLQLPSYPSNKRPRGICLIFNNKTFNQDRSLHLPRRDGTEKDVENLKL
LWEKLHFXVIVKPDLTAHEMYDTARDYSRLDHSNYDCFVCCILSHGVQGGIYGSDGEIIE
LGQITSQFKGTACRSLANKPKLFFVQACRGTDFDPGVQADAVRNSDEEAMRHSAEPNEGH
FLLGYATPPGYVSWRSTQHGSWYISHLCDVFHTYCERFDIMSMMVMVNGKVSEAYTKKGY
KQCPAPVVTLTKRMYLNNN
>XP_020892714.1 uncharacterized protein LOC110231976 isoform X1 [Exaiptasia diaphana]
MAAAYISDDDVYWNLKIEVLHEMRDELVXNLTPEKFFAYFRSRRVFDADDCDMIEAERLR
RKKAERFLDILESKGSNGFDEFCNFIQNNKTQVWLLKKILDLFERKKRDKLSAEMPQEVI
DEDKDKPVTVVMTTSISTPSLNIPLSYQSSDSMLPGPSTPPDELPSRTTEASSLNTDCNC
TTTTTLTGNSVSQATSPEENYPGPRLPSYSSEPPCSPPPPYTE
>XP_020892716.1 uncharacterized protein LOC110231976 isoform X2 [Exaiptasia diaphana]
MAAAYISDDDVYWNLKIEVLHEMRDELVXNLTPEKFFAYFRSRRVFDADDCDMIEAERLR
RKKAERFLDILESKGSNGFDEFCNFIQNNKTQVWLLKKILDLFERKKRDKLSEMPQEVID
EDKDKPVTVVMTTSISTPSLNIPLSYQSSDSMLPGPSTPPDELPSRTTEASSLNTDCNCT
TTTTLTGNSVSQATSPEENYPGPRLPSYSSEPPCSPPPPYTE
>XP_020892841.1 myeloid differentiation primary response protein MyD88-A [Exaiptasia diaphana]
MSDRTKVSLQEKLVLHMPYEGHIRLAVLLSPETINGNNYKLLAEKLGFTTEEIRNLETKD
EPVLELFKDRRCLDLTIACLKSKLLEMERLDVIDDLKTYEEETPTPSEYERMYAERAKAR
IEEFGDLTVLPXDKKYDAFICYCKRDVLFAKELLSKLEAKPYHLKLCIDYRDILPGGEKL
STVVNVIEERCRKVIVIISKHFSEDVDADFQAKIALSLSPGCKEKRLIPIVYDNRKHVPA
ILKHITHLDYTNKIAREYFWPNLARSLGYKD
>XP_020893137.1 protein MB21D2 [Exaiptasia diaphana]
MDFTTGKTWIELNQLIDEYFQCLYLGIEENQFGIMHWLTDFISSGKANWSGSIPENTFVH
PEIRNAFEADVLETVAHIPYDILKHSLENVHDEPGYCRLRLDEPIASLLGGTQLEVKEIK
RGHQSTLYITPDPIFFEDGEPIPNVYSSXLPNNRSARIIVQSLFDTLHLREIVESFQKTR
HGPVMNVELGVPFKAKDVIPQHPKKTLYKFLENLSVRILDNLNDGNEQTSRESIDHKQKN
NKIDLSFKLSMDICPAIQCSGWPIXAEAFFSRTRKWPDEALLHQIKKEGFHLVYKPLELH
SSKSVEWRFSFSKAEYILMKNMDAFKIKCYRILKTIYYSELTMPNILCSYQLKNIFLWAC
ERIPXEFWVDLNLSQIIMGLLDDLXDCLATKTCRHFFIPENNLFSHVHGDFLDRMXGLVS
KIRRHPERFFLLINKTAKSHLSGTNDNDDNNACKTVSDCDIELD
>XP_020893140.1 uncharacterized protein LOC110232305 [Exaiptasia diaphana]
MQREEREIIVDLLQYLTDDIIAGDMLPHLNCLTQDDKEYVLCEEKNYGYRKAAVVLIDRI
QRRQYGFQQLISALIQTGCKHLVKLILMRQNGLLQSLEGY
>XP_020893866.1 caspase-3 [Exaiptasia diaphana]
MEQIHRDALRSNRVALIRDLEASKVASNLYGAGILDENDKDTVQAKSTREERAQTLLDML
PRKGPKAFNAFCDALIDISPHLERLLNPSSQPTQGAPTSESDERVTRAAVHPRSVESTFS
DQTAEKTPIASTDGASENSGEDNPDGGLSIFGSGSTRTRTSEPIDTRSMYKMDKTPRGVA
VIINNKSFLPASGMHRYPRNGTDVDRDALDKVFQKLGFNTLVYNDQSVYEIQKIFKSLAA
RDYSKENALIVSILTHGEEGILYATDGTIQIRDMMRWFKGTNLVGKPKIFIFQACQGHEY
MDGVDATDAPPADKRVQIPVEADFLYAYSTVPGYYSWRNSVNGSWFIQSIAEVFDKYAKT
TDLLTMMTRVNALVATYQSRTNDPYSDRKKQIPSIVSMMRKDFYFYPENITNGNN
>XP_020894835.1 protein argonaute-2 [Exaiptasia diaphana]
MPRKSKGRGRGRGRGSSEANNSQVGQNKPKAVSEEPKRPGFVNEEKKTLVEEKPAQLHDP
ANQACVSDAQVHELERDAPSKISIHDDGHVQPEGRQSSQQSRQQKQGKGRHKRKQLNQEV
EDVTFAPSGATQAQQSAYNQRSVENEIRQRPEGAICATNTPASTSTPQAPKASGHNQRSA
QSEGHQRAKQGNQLNSEIAGASNTPPSTSTPQAPKVSGRNQRSAQNGRQVIASAVSEEKP
SHLKQQVQDLPRRPGYGDQGRKIRLKANFFKLDFRGVDFLYHYDIDIKPERTPVSECRKV
VNAAINKYLRQYFDNHKPAFDGKKNLYSRKKLPSINGDGVELDVTLMGDDGGKERHFKLT
VKYAAEVRVTDLHQFLSGKSKAVPDAVQGLDIVLRQIPSLYFTPIGRSFFPPNKPGSPLG
GGCEVKTGFYQTIRPSEWKTMLVNIDVSSKGFMKAQPVIDLLCDIAXANDRTISDRQWRM
KHYQEKEFVEAVKGFKVETNHIPGKKRKYLVNGIGKNAFDYKFKLESESRMISVKEYFKE
MYNIDLRFPHLPCLVVGQKKNYLPMEVCQMVESQKRKLTDDQTAAMIKKVTCPAKRRQKD
IEEWASQLQGNSAQYLHDEYGMSINKNMVDVEGRVLDPPRVXLGGKGTIVPHNGVWDMRN
KMFFQGTSIDVWAMLCFVDQRRCGKDVTRKFANVMSKVCRDEGMSMNGRPCHIQYPRTND
NIEQILSNLIERYKDLQLVLVVLPAQGNKDVYKEVKRVADTVLGIPTQCVQTKQFEQAKP
QVCSNIAMKINAKLGGINHIVDPSDMPPVFQEVIVFGADVTHPSPGESNIPSIAAVVASV
DPHASKYAARVRAQTHMKDKAAQEIILEMKAMVKELLIEFYKATRKKPQRIIFYRDGVSE
GQFDQVLIHEVKAVQQACLELPGEYRPPITFIVVQKRHHARLFCTDRADESGKSGNIPPG
TMVDRGITHPYEFDFYLCSHQGIQGTSRPTHYHVLYDDNSFDANSLQKLTYHLCHTYARC
TRSVSMPSPAYYAHLVAFRARHHLNGLASKRHEDGKSDEEVRNEWCKAINVNEKLKKAMY
FA
>XP_020894938.1 endoribonuclease Dicer, partial [Exaiptasia diaphana]
MSDTEEEEAIETSSRLQARPYQTELLNKAMERNIIVCLGTGTGKTFISVLLIKELAHQIR
REFKNGGKRTFFLVNTVPLVFQQAKVIKDNTNLQIGEYVGEMGVDFWHDVEWKKQLENHE
VLVMTAQIFVDLLGHARISLSKVNLIVFDECHHAKKEHPYAQVMKYFQGLDDSPRILGLT
ASVVNGKVKPYKIESEIQNLEAILRAACETSSDEEVXKFATKPEEKVCFYEKEGDDKLED
EVFQEVLGPWEEFLFDYRSSSEVHKLAKAIVTECIDTTHALGWSACNRLAEYFLEDVEKR
ERRPDIQTEDQLLIQYSATQLRQLQRIYKENTVETLDIDTENISPKVLSLIGILKKYGPR
QDPRQSDLCGIVFVEKRSTAALLSDLLNRLANKDEQLSFMKCNFVVGHGSVGSAATSHDM
SWKKQEDILRKFRRHEFNLLIATSVVEEGLDVPKCNLVVRFDFPKTFQSYVQSKGRARAK
PSKYIILASRSEDQAELEMYRAIEEYLTSQCHDRPSPDDEDSCDAVNTDLLPPYKTSKDA
TLRMSNSISMLNRYCSKLPRDSFTPLYADFNIEGVGNEAFQATVKLPINCPIKEKLKGDV
MPSKQQAKMAVAYKACKQLHESGELDDYLLPVEDLSSDEDSDENMDVXAMDGQKPKRGTK
RSKQTYQRKVPEVFKNSLPKPGRRYFLYSFTKKQPSIEQNTFVKFGIMLNSKLPEIRPFI
IYQEDGTEMVVSTHECSLSTTKLSKTDISLIDKFHSQLISELLRMPCESKSAMNDGYYIV
PLSWNSGQATIDMEEIGKIRHKSKTMDISFLQEHESLITPHHRRNERFIVEEICTHLSPS
SGFPERAKAKTYDEYFRTNYDLTTTNRRQPLLLVKRFPERINFLVNRKKTKREVKESRKD
IHFIPEHCSLHPFSACFLHDAAVLPSILHRITSLLLVEEVIQLIANDCSQMKITRSKXQS
HGQAHLSPIGKANVKISXXHLQEWFSSNSQRDVXCVDTFLVLQAMTTKGAGDAFDLERLE
MLGDAFLKQAVSIHLYCSYQNNHEGKLTKRKVKEISNLNLYKASNRKGLPLFMQNTVLDR
KTWLTPSLYHVIQSSSSSINKMKKLKLDEDGERCGISEQCISDKSVADSIEALIGAYLIS
CGYKGALTFLEFLGIKVYPESDMDESHTSSKYANFGTQKIIPLTDDPKLXEDMSEELKGF
EKXLKYKFQDKMFLLQALTHASHQYNTLAPDCYQRLEFLGDAVLDFLVTECLYSNNPNLS
PGELTDLRQALVNNNIFAKIAVEHDYHKYLKYTSPDWFRKINSFVQQLEDDRKEGKPQVD
EDPFVIMSDNDDGAVEAPKVLGDVFESVAGAVFLDSGMDVVKTWKVYHRMMKPYIDYYSK
HVPYNPIRKVHENDTDAKFSEAKVEDGKIYCELKVKWGVFTGKGANKKFAKLHAA
>XP_020895780.1 uncharacterized protein LOC110234736 [Exaiptasia diaphana]
MASNYAQWTLYCYKCKHQLATSDILMIGIVPPSQHHLAVRRGCELKAVQYLRKEDVLEAD
SKRSLFRLLCQHCNSKVGSVEQIEGNEVMCLKAEAVSVKNMFGGETHEKKMKKLIPELEK
IGIERVKLTRLASYNHACSREASTPLVYCDTSQLTREDINSFTVQTPRDYQRELFTYAMQ
GNSLVFLPTGSGKTLIAAMAISCMKKLNPRKLAVFIVDRIPLAHQQADYIKEHTKGLEVS
VLAGDRNEDETVKTRIMBNLIEKKTDVLVLTHQIFLNILSDEEGVVKLSDTCILVIDEAH
RCQGNHPYHQIMKDHYXKLIDKFKPLVLALTASPAGETCPQKTXESLQGLLTRLCSSARM
PSKSQDLLMYTHKPKTTYKMIPLTSYQQELDEAIVNFLAFIGGLLATYGKCPDILKLSPK
STSYRGCLRQIIGQCHDQQEHDGYALSELVMHLLGILEINDVLGLRLAIECLEECFEXIE
NESSPNERRKKTILQSKXTFRRLKEQVKSXKAHGLSRKTNEKFSYLVEELKLFSRQTDQD
DTSRGIVFVQTRKTAHKFCDLLLSYPEISKLNPKPFVGHGDGGTDGMEWQDEQRITLKQF
RLGRTKLLISTSVLEEGLDVPICNMVIRFDSLTSLRAHVQSRGRASRRANSKFILIFSDE
KSYHDEQMVAVKECYMEQXMRLLHNTSQGIDTQARKFSCQVQKPVLLQZPTPINQANRAL
QQRYDVVATNTVSVLVVLPAEDMQQYLVAVRFFRQNQFEIKEMNIEAVNEADNTPTAJKF
KIECGENENSEFLERLALSWCDQQNVALSWLEHLDDTRRRRTAEVVNVLSXESFCIGYFR
RRNHFCRHWPIVHPRVDLQFVRLVFQHDLKSLLILFTVREPLSTNLYEXEISYSLLENFL
LVDKQXGYSNLFLFLKHPPKLYKTHKVAIWEAYLLNEVVVDGNDNNENENDDSGFFEEIH
SSDDEXDQGSDEDMQEGDDEGYDNRLQNDDNVIRTGENENTFSHPILGVLDKITGWSRVP
FIDDSETSFGKCFSYMITISDVDFIELLTSLRNTDKKVYFSGVADVFMPLKDPSDLLLHQ
ELXQEVAYALHCLLCNYPSLVGRISXNFXRLLSETXKNAALAGLEDLXNKXAQDIFCQPD
ETLGRILQSPNLRPKRFMARHTPSHCALVKRLIVTPTRLLFGPEEIIQNNRVLRNFDPSH
FMCVNIRDEDFSRISGSSADLTEVLVYLKGIIDRGIGVCGDXYLFLGCSNSQLRNHSFWL
VKACAKPDEIRTWMGDFSSIRCIGTYVSRMGQCFSTSLDAVGIAIDQGVSWSPEDDVKSD
DNKYCFSDGIGRISRELANQVTKMIGKKFKPSAFQIRFAGCKGVLAIDDSLTGKKAFFRK
SMTKFQSSHRRLEVLATSRPQAVYLNHQLIMLLSNLGVPDIVFIKLMREALNNLAGMLLD
ERQAVRQLCSTVKTGIAYNTLSEVGVALTVEPFFRCVIASVYHDHLHSLLTRSRIKLNPR
KARLMMGVMDETGVLQYGQVFVQYSECSSDPKNYEDFDLDKRCVLRGPVMVTRNPCLHPG
DMRRLVAVDAPQLHHLVDCVVFPRVGPRPHPNEMAGGDLDGDLYFVTWDQDLLSDTDKEL
FPPMNYDPPPKQEKTDDVTTEDMTQFLIDYIRCDQLGIIDNAHKAHADLESEGIESDKCL
LLAQAHSLAVDAPKTGRWPTLEPXEIKVKKYPDFMMKNDKPSYKSSKVLGXLFCACRALK
RNNDQNPSVQVKRPVIDGAFIVPGYEVFLSQARSLYFKYCXXIKQIMSTYGIASEAELIS
GCYRKLYKRLSRERTEVAEIVTTLVEDIRAKFRVKFFKEFHLDASRHKARELIDKRIHQK
ACAWYHVAYAEEPSTHDRRFLSFPWIVDDVMASIKEVKRKLARKESLGSPSDMITSPKMT
DVTQGLMKYVVDEKDALLKDYKRRLSGRNQVANQIHVFNPNLRVVAFGSTATFLFKEDSD
VDLCVFKRSPNQRPSTKKEQLKLLKQLKAVLCKLFTNVRLVDRAKVPVISCRKFKPSEVP
AFSIDVPFDLSASTDGLDKAVMITAYIMSYPTLLPLLRFLVTWAKVSGLTGHGARMIANS
NXLVFMFLAHCIANRYVSELSDXVVQHFYTQNSSDFLQEWENVLSRLVDPTETTPKLGVW
SLGEVLISFFAGHFSIVEKVLPASIGRLLKASTVQELLKSSSIPLLQEHVQRAYHVIALY
GDLDCLLRLSSAEIRHVIHLSTGLSNAMKGGERENAREMKERTGAQVCIRSKGSSLTHRL
IVEARGTELQVEAVEHILQDMTRTTSALKAAFMSMCFVKGASQMLFEGSSSNNDVVTFNP
YHSSHHPQHDGTRLYXPVLSAPSRGDRQTSNHVYNSFKQKFITQFALVSRDHEESLHGVL
EFVVHFGRIYIFRXPKSFIEDPEAVTIKMLQANLNRDCKAXRTRANKPRDDLVVTHSGAT
RRKKKRRSRKKKLKQEESQNXKKNKKPKEKPCRSSYFTTVKSSEAVNWFFQRHGFTERES
YECYNVHIQTDGDDFSLKFDGALCFQELNFTPLRWSVTDVKRRWSRSPXATQEDGTESDI
RFLLQSRRSLNKNEIXDTEYEVXVDIMKTTAPSSNTAKKQKRPFEIKEELWKQVFMVRHK
KTRRFRSLAGRYDSSLFIDITEVTEYSRPKAECSCFRKVFTRHELNLELDPPQLSGDENT
VSQFLSQVWKLAFSVSDCVSV
>XP_020897568.1 interferon-inducible double-stranded RNA-dependent protein kinase activator A [Exaiptasia diaphana]
MAFGGLLTKSCDFGRTIEQLKEICNNADSEELLMLAAGQHCLDVKFNDLVQNSHQQTFIC
SVKVGNLLGHQECIGYGQSKKEAKINAAQEAISEITQRLKDSSPSSSPSEPSNKAKSTSH
GTGXGPCSLRSXXTXSPELNQASSSNGSNQRLNSSRWLEDLFSERRRSPSPSLTARGPSA
HSSSPLSHGDNYDNPIGALKELADTHHWPQPTYEEIDEYGEDHKKTFVFQCMFXDVLTEG
RASTKKAAKKKSAEEMLTKVGRNGTIIPKQLXSLSNSGFLPKSHGISTSRLIQKDLPTKR
SEDYKNKLTKLASDRRWTIEWHDLGEGFKGNSLCFVRIKTDPVTVCPGSGITINSAYDDA
ARNALKILKRMQ
>XP_020898622.1 uncharacterized protein LOC110237379 [Exaiptasia diaphana]
MKVEECXIEDENNKSIAIFTPEHVSDDPRYVHLRFTDQWKEAKPRYKNAEFVNHTFLVPS
NWFSGFVVQGWTYEMHGPVRKLQRAQNDSGFVAGIEEDQTGVFKYPLAWPKEAMEWIIRP
RQNAWPSPELLQSIIESGCHLAPVGRGKRQKELLEYIDYDKSPAQASTSSRNDQDSQDLS
KMDETEWRLSFSVAKNKLGESVSPVQRHVLVLLKMIKKVYFPDVISSYHLKNLLFWEIEK
QDKSFWMESNMSSCLLLILDRLQKSAEEGYLPHYIIPTSNLFCSEDPSELTQAAVVISDV
RVNILPKTISLLKRCLSMTYLTETFMKDLNDLETLVEKLHDKSLKEDDVAELMSLLLGVF
IEKNREVLETIYQEQSRQPEEERKNAETIKQMLLVPLSAYQSLLARSLCKAWYLKHNKTK
ENPSSHDFASFVKDEVNKLPLDDTFFDLTNLYFTEVRENRDMSLMIPYTSAMKTTKESHR
KVAWKQVGDVHNKVDQEIMAGSTKSDLQEISKRLEEKFKCQNLDNVTIEGIRAAVFEGLQ
LLVSRKK
>XP_020899261.1 tachykinin-like peptides receptor 99D [Exaiptasia diaphana]
MNSXNVSSQGHGIFNLDVDIQVGLTFFGVLAFIISLVGNCVVIHIVRTRRHMRGTTNILI
SNMSIADIMITFVYPYLVKFYFVGAQWFGGIMGTITCKLVHSMQMISIFCSVYTLLVISV
DRFLAVMMPMKKLFTTKVTKWSVTFVWLGSIIFSIPLIIASKIVEYNGVYLCIELWEDVG
LSPSDHIITFTSLTFVFPLIFITVAYGISGYKLWGSTPPGQQNSITRRNNRSIVESRRRA
TKMLITVVIVFALCWLPFHVRELIRSESPELSKKTPLFLDLFLPWFGFINSCINPIIYIV
FSETFRREFQRTLCFWRPYSMLDPASNPGSPSVATRHTTRFPVISHNGRKTPLKNDTCL
>XP_020899709.1 TRAF-type zinc finger domain-containing protein 1 [Exaiptasia diaphana]
MTTMEERKEEEISTEYCNNCKRDIPSVNYVMHTSHCSRNIMLCDLCNEAVPISEKDEHFE
ENHAKVKCECGESFEKMDLETHKERDCTHRKVVCEYCELELPFSEMKSHKDFCGSRTELC
EKCSKYVQHKDLAVHLNSDCQAELPSRQNNAAASTXQSVGRNRIPLDEFIHNVDNVDYGD
GYDFEVNALQRLLQATSQGGLFGAGDVNEHRSFHGTRNMFPQPTRDVVARGLTLNSQPTR
PRRNRHSXDFDNSVYEDEIPRGNQLETDELMAALLACENEYPERGLNNQASKSRRNRHSG
DFDNSVYEDEIHRGDQLEGDELMXALLASQDNYSGGGLNNQENRSSRKRYSGDFDNSIYE
DEIHRRNQLEDDELMAAFLASEDDNKGFDHQPFSSERDLLQRQNSFDCDTESRYNHHESA
LDQTVLPCEFCGEAIQAQDLILHQTGCZLTTMGASNTPSSGGYPNLRSQPRSLPPLHRES
PQDDFQRLIESDDNDETLLPCEFCDXPIHPDFLFSHQSMCDPQRTRPSSVLQTEHFYGSQ
PERHLSNNARPRVSNIPPRPSRPVVNKRLEDKTIDESLNKGPATVSASVRNDNRSYIARS
DKSDQRRQSPWQRNDKRETNGTGAYSNDSPLTVIKRNSMKNSKKEGXRYSSPELALDENK
VNYENALQRKSSSSGSREKLTGFTGPERTKWYPLAQEADHIEKMASSKTPSYGSKAESKR
NLGKPADFSPHHRSSKREPLAPRSDKNKSTASKTSTKKKGXPNSVKKSELAPCFDVKPLS
SNGSSRNDRPPSQPRRERNVKNSTSDRGGAAAPNEKRDASNTESKPRRSKKKFA
>XP_020901780.1 interferon regulatory factor 2 isoform X1 [Exaiptasia diaphana]
MRYSKRKPMRQWIKEKLDSKSYPGLRWIDKNRGKFEISWKHGSLETWSWEEDVHVFREWA
IYTGKYQPHNKTVTQEDIELAKTWKTNFRCALNALPGVEMVKEESSARGANARKVYIMKV
DNKKKKKRRCEDQKSLDLETKPLTPISEGIDQQAIDEIERQLSQSSTIFKKDLADLGEME
DIFQCGIGLYRQYTDLQCLIMIYHALSLEKSKKKRETRKTVN
>XP_020901899.1 B-cell lymphoma 3 protein [Exaiptasia diaphana]
MDKERKLTARGAPMMASPMLLRPDMKGGKIIDAERVDSGLGDSFKSERGSNESNPEGLTV
LDELMSEKMSLSENTKQSCLCDDASMNARHPEPCSPPERTSTSPKMSPVMSPVQNVMNFA
QSNDVRHLLVPFRNHFFXQNEDGDTPIHVAVIHNFPHIEAFVSLVPTKDCLNVYNHLRQT
PLHLAVITRQPSVVSILLQGGAAIDMVDRNGKTALHLACERGDMDILNILTQHLLNTHGH
DSWXVNTMLNARDYQGFSALHLAVKANCFDAISLLVXLGANVDLQDGTSGRTAVHLAVES
DNLRMLNFLLHNCSASVNAQRHDDCTALHIAAGRGMLAMTGRLLAAGGDLSIQNSDGEAP
LDHATPEILNTLKTLL
>XP_020902535.1 TNF receptor-associated factor 3, partial [Exaiptasia diaphana]
MESIARYDVEFVNPIEKKYVCPLCKKALQDAMQTECGHRFCASCIDPILRKPNPHCPLDG
EPLTEGAFKDVCCRREIGSLFCYCIFKKHGCTWQKELMYLKDHLSNCEFQEIPCPNPGCE
EMVPKNKLEHHKHETCSFKPSRCQHCGQLVPEVHMESHLHTCDKFPMTCERCGTSNIARE
DMQHHLERECSESEKPCKFYYAGCPFKAKDDVMNEHDQSQKSEHLNLMLEFSRKKEQKEI
NLSEKLEKVEQENISLQSQLSTHRETLAASTQDLRSYQTRLGKVEQIVGEHRREIADLKE
RLPVLFTSHFDYNNGRYNL
>XP_020903645.1 TNF receptor-associated factor 3 [Exaiptasia diaphana]
MAFEPSYSNIVFIHPVEDKYKCVSCGDVLKNPVQSSCGHRFCRTCVDRILQCPKPVCPND
SEEIQIDQIFNDRGAAREIAALECYCPQKSSGCSWTGTVETLKEHECPYEKVSCIVDGCE
ELVLRCQLPRHVEKECKYRPIQCLYCTSLVPEIFLEKHFDECKKYLLECENRCGEKDIPR
ERMEEHKHMECPLERKYCRFHHFGCDFNNTREQLEEHMKDAQQKHLILAVESAEKSYCKL
QELERKTLGLQETNRLLESYITSQKETLLTANETLSTQQVKLNKVEQFVQDQQKILDEMP
KRQLCKENSRETQSINKNILEFEKKIESFSQKLKSLQEDVLFRSMTSYPSDRKNPRFDQI
EQMLTVHEIHLAEHSQRLQILNASSYDGTFLWKIENYSQQFTEAVSNKTPSLYSPPFYTS
RFGYKLCARIYLNGDGTGKGTHMSLFISVMRGEYDAVLPWPFTRRITLRLLDQSQNLDVT
ETFLPDPNSSSFQKPKSQMNIASGCPKFCAHSRLQSNGYVRDNTVFIKVIVG
>XP_020903741.1 stimulator of interferon genes protein-like [Exaiptasia diaphana]
MQQEENNGFGPFYRQRGSGAIWVAITILVAFVIAMFIAERSLERDVLLFYVFAFSISLLA
FMVGEMARRLCLFGEEARHCRSRYEGSMKKALKAAFDFQNRELIAVIAIILALGTYTSFY
DMWYSYKTEFTRLFFLNAIFIPLFVFLFGLRKLSRLEYSQINEKENTNLADGLAWGYYFG
YLKFVLPALENQIRFSAAKYVNKIHVHKVFIIIPKNCLVFDLISSKQSDPKGLVNVYGNL
VPLEKNRGGIENRTYKHTVYR
>XP_020903742.1 stimulator of interferon genes protein [Exaiptasia diaphana]
MQQEENNGFGPFYKQRGSGAIWVAIAILVAFVVAMFLAERSLERDVLLFYVFAFSISLLA
FMVGEMARRLCLFGEEALHCRSRYEGSMKKALKAAFDFQNSELIALIAIILGLGTYASFY
DMWYSYKTEFTRLFFLNAIFIPLFVFLFGLRKLSRLEYSQINEKENKNLADGLAWGYYFG
YLKFVLPALENQIRXSAAKYVNKIHVHKVFIIIPKNCLVFDLISSKQSDPKGLVNVYGNL
VPLEKNRGGIENRTYKHTVYSIKDEDTGKTYYCIMEYATPLMSLFDMSNDPNAGLSREER
DNQVNLFVAKLREILDNDPDCKDKYKLVTFGGGDQDIGKIMIRAMKDCSLEFGYNAGSFR
TCET
>XP_020903757.1 stimulator of interferon genes protein-like [Exaiptasia diaphana]
MQREENNGFGPFYXQRGSGAIWVAITILVAFVVMTFLAERPLQHNVLAFYFFAISLSLLA
YMVGEMARRLCLFVEEARHCRSRYEGXMKKAFKATFDYEKSDLISLFTILFTLCMSSFXL
DIWDSCKTELMRFFVLNAVFIPLFVFLFGLRKLSRVEYSQINEKVNKNLADGLAWGYYFG
YLKFVLPALENQINLTEKYRYKINVHKVFIIIPKNCLVFDQISNKHLDPKGLIKSDGNLE
PLKKTRGGQIRTYKHRVHSIKDEDTGRTYYCIMEYATTLMNLFDMSNDPXAGLSREERNN
QVNLFVAKLIEILDNDQECKDKYKLVTFGGGDQDIGKIMIRAMKDCTLEFGARGT
>XP_020904922.1 uncharacterized protein LOC110243186 isoform X1 [Exaiptasia diaphana]
MRETLRVESGAQESMTMKRMNAGQEAGNDAVRKLHQQAHFLARDIVCYRTGNGEVSRNLT
AQNMRRLSDELEQCHHLLLNNMCNTLNMTSDTAHQKFVQIADEVFRDGVNWGRIVALFTF
GGRLAQFCARNGMQHNVDDVEQWLGDYISGLSSWILKQGGWSMCMACSYHSLHGCPYSSS
KSLDFTTEYLRRVDRRYNLHDLECSMERYRVAVSRSRPESSSLVIANCMLFNNSKLNWRR
RSKSRTKHTINAQNDIYCAKSAKLVSSPSVLYSKMENSNANFSSHLDTWSENLKN
>XP_020904923.1 uncharacterized protein LOC110243186 isoform X1 [Exaiptasia diaphana]
MRETLRVESGAQESMTMKRMNAGQEAGNDAVRKLHQQAHFLARDIVCYRTGNGEVSRNLT
AQNMRRLSDELEQCHHLLLNNMCNTLNMTSDTAHQKFVQIADEVFRDGVNWGRIVALFTF
GGRLAQFCARNGMQHNVDDVEQWLGDYISGLSSWILKQGGWSMCMACSYHSLHGCPYSSS
KSLDFTTEYLRRVDRRYNLHDLECSMERYRVAVSRSRPESSSLVIANCMLFNNSKLNWRR
RSKSRTKHTINAQNDIYCAKSAKLVSSPSVLYSKMENSNANFSSHLDTWSENLKN
>XP_020904924.1 bcl-2-like protein 2 isoform X2 [Exaiptasia diaphana]
MRETLRVESGAQESMTMKRMNAGQEAGNDAVRKLHQQAHFLARDIVCYRTGNGEVSRNLT
AQNMRRLSDELEQCHHLLLNNMCNTLNMTSDTAHQKFVQIADEVFRDGVNWGRIVALFTF
GGRLAQFCARNGMQHNVDDVEQWLGDYISGLSSWILKQGGWESFDNHFKDPSTRQKTGWW
TGILLATVGIGTLATFVYKQC
>XP_020906661.2 protein AATF [Exaiptasia diaphana]
MRXKARALISKMASXAEQIKXLSCPEPTNFDPEEDDFDTTRATLVNKYNQGDEEDQSFGS
GALRKKAVSLLSDEDQKYEGRTVSRSDLAIMRGDFMDSDDSADELDDEDEDGDEEKYYSE
SSKIVVENEEQSTSEHSDIEDDADDSDASDDDDDDDDDNDGGDMLSNTLGDNSDNKTAGI
SSFSASKTEDEIEKGTAVKHQLNLWDSFLEYRIRLQKALLLTNKLPQHDVSKTFACSSDG
NMKPETQKGQKALTNLLYKLLIIQEKLLERNPETRKTLYPGTNNGIKKDDDDEEIPSDSE
NEEKEDDTAQPEGENSLKLPEKRKGVFSQEEFSECISKRHASFQDVRDTVISKWSEKTRF
ASGKLESKSFSSFDRSALSQIKQVLSDKQRLIKRSQLKRSSYKVLGKHEKEKSSDTEQEE
EANAHLKDYDKEIFDDDDFYHQLLRELIERLTASNADDPIEMGRQWLELQKLRRKIKKKV
DTKASKGRKLRYNVLSKLVSYMPPIERGSMPDSSRNELFSSLFGQTKVQPEICDIDVFR
>XP_020907485.1 stimulator of interferon genes protein [Exaiptasia diaphana]
MQQEENNGFGPFYRQRGSGAIWVAITILVVFVVVTFFAERPLQHNVLAFYFFAISLSLLA
YMVGEMARRLCLFGEEARHCRSRYEGSMKKALKAAFDFQNSEVIALFAIMIGLGTYASFY
DMWYSYKTEFTRLFFLNAIFIPLFVFLFGLRKLSRVEYSQVNEKENKNLADGLAWGYYFG
YLKFVLPALENQINLTEKYRYEIKVHKVFIIIPKNCLILNEISNKQSDPKGLVKIAVNLQ
PLEMKRGGIEYRTYKHTVHSIKDEDTDETYYCIMEYATPVMSLYQMSDDPRAALSREERD
NQVNLFIAKLREILDNDPECKDKYKLVTFGGENQDIGKIMIRAMKECTLDFGEKD
>XP_020908607.1 uncharacterized protein LOC110246592 [Exaiptasia diaphana]
MEMSLDPMVDEDCIDINGTLIDQVMDILRTGGTFTVGGVLHNVLMATNDGDVYNCLKDLQ
AQGLIKLVGEYPLRWQLFGSSASSLEERSGNYGPFNZPMDWDNPKGEQGTGYNDDIGARP
RWDGSSNASKPQDHQFKEPEYPHQKRTHHTHANVTSHGKGCPPPPSAALFESLKSQSNYP
SKPVPVLGXNTGHRSRLSIPITRNMDGPSPSAPYSPDGSTNGCPPFIHQGNSMGNISQHS
SNNGNNSGNAPQEIKRGGLSTYTQSHSSSHHTRSTQEKPPLNQGGFPRQMNRSANQSSDN
FSRNMLSSNPRFEPRFPHQTLSESGKTGNIPSRQTSLPPSQXSFQSHQTGFQSGGTSSSS
SQFPQPPXXEMFQSLSSKGPQKTPLNSRGSNPGASARRPNLTANQNKVLEFMKKNGKPCN
TLQLAHACDLRTKKDINPSLYQMQTFGLIIKTQDHPPLWKLRSDNRDLINSITTNTXSSS
MKFPSKPHENFPPQLPGSAFSCPDNNSGIGNRPLNPFGKRNLSVEENPVQKVPHFTSQSQ
FDKGFPQSNAAGFSQYNXGSKSANQDNQTQALSKIVDSSINQNPVSALNEYAQKSRLELT
YVTLNEKKGFAVSVILGGKTFPPGRASNSKDARREACDIALRSLLGQNQGQNRELNIRQP
SAESLRGARTHFDLIAALSQHAFVQIAASIEENIAGRKVVACFVMKRGXGDTGQVVSLGS
GNRCVTGERLSMEGKVVNDSHAEIVARRSLHRFLYAQVQSFYDGQDSIFEQGSXSSYLTL
KRGISFHLYISTAPCGDGALFTLRVDNELTQPQSEDGEHVPEFTSKVQGILRTKIEDGEG
TIPIDPSDGXQTWDGLLRGQRLRTMSCSDKICRWNVVGLQGALLTHFIEPIYLGSLTLGY
LYDHGHLSRAVCCRLQHKHDLGAELSSPFKLHHPLLGRVTAYESSRHTEKTNNLSLNWAH
GDTHAEVIDGRTGACLSRTKNIPTPARICKASLYGLFRDLCVKAKRNELLNAETYRDAKN
SAKQFQEAKRLMFECFRKSKYGSWVSKPGEQEMF
>XP_020908608.1 uncharacterized protein LOC110246592 [Exaiptasia diaphana]
MEMSLDPMVDEDCIDINGTLIDQVMDILRTGGTFTVGGVLHNVLMATNDGDVYNCLKDLQ
AQGLIKLVGEYPLRWQLFGSSASSLEERSGNYGPFNZPMDWDNPKGEQGTGYNDDIGARP
RWDGSSNASKPQDHQFKEPEYPHQKRTHHTHANVTSHGKGCPPPPSAALFESLKSQSNYP
SKPVPVLGXNTGHRSRLSIPITRNMDGPSPSAPYSPDGSTNGCPPFIHQGNSMGNISQHS
SNNGNNSGNAPQEIKRGGLSTYTQSHSSSHHTRSTQEKPPLNQGGFPRQMNRSANQSSDN
FSRNMLSSNPRFEPRFPHQTLSESGKTGNIPSRQTSLPPSQXSFQSHQTGFQSGGTSSSS
SQFPQPPXXEMFQSLSSKGPQKTPLNSRGSNPGASARRPNLTANQNKVLEFMKKNGKPCN
TLQLAHACDLRTKKDINPSLYQMQTFGLIIKTQDHPPLWKLRSDNRDLINSITTNTXSSS
MKFPSKPHENFPPQLPGSAFSCPDNNSGIGNRPLNPFGKRNLSVEENPVQKVPHFTSQSQ
FDKGFPQSNAAGFSQYNXGSKSANQDNQTQALSKIVDSSINQNPVSALNEYAQKSRLELT
YVTLNEKKGFAVSVILGGKTFPPGRASNSKDARREACDIALRSLLGQNQGQNRELNIRQP
SAESLRGARTHFDLIAALSQHAFVQIAASIEENIAGRKVVACFVMKRGXGDTGQVVSLGS
GNRCVTGERLSMEGKVVNDSHAEIVARRSLHRFLYAQVQSFYDGQDSIFEQGSXSSYLTL
KRGISFHLYISTAPCGDGALFTLRVDNELTQPQSEDGEHVPEFTSKVQGILRTKIEDGEG
TIPIDPSDGXQTWDGLLRGQRLRTMSCSDKICRWNVVGLQGALLTHFIEPIYLGSLTLGY
LYDHGHLSRAVCCRLQHKHDLGAELSSPFKLHHPLLGRVTAYESSRHTEKTNNLSLNWAH
GDTHAEVIDGRTGACLSRTKNIPTPARICKASLYGLFRDLCVKAKRNELLNAETYRDAKN
SAKQFQEAKRLMFECFRKSKYGSWVSKPGEQEMF
>XP_020908609.1 uncharacterized protein LOC110246592 [Exaiptasia diaphana]
MEMSLDPMVDEDCIDINGTLIDQVMDILRTGGTFTVGGVLHNVLMATNDGDVYNCLKDLQ
AQGLIKLVGEYPLRWQLFGSSASSLEERSGNYGPFNZPMDWDNPKGEQGTGYNDDIGARP
RWDGSSNASKPQDHQFKEPEYPHQKRTHHTHANVTSHGKGCPPPPSAALFESLKSQSNYP
SKPVPVLGXNTGHRSRLSIPITRNMDGPSPSAPYSPDGSTNGCPPFIHQGNSMGNISQHS
SNNGNNSGNAPQEIKRGGLSTYTQSHSSSHHTRSTQEKPPLNQGGFPRQMNRSANQSSDN
FSRNMLSSNPRFEPRFPHQTLSESGKTGNIPSRQTSLPPSQXSFQSHQTGFQSGGTSSSS
SQFPQPPXXEMFQSLSSKGPQKTPLNSRGSNPGASARRPNLTANQNKVLEFMKKNGKPCN
TLQLAHACDLRTKKDINPSLYQMQTFGLIIKTQDHPPLWKLRSDNRDLINSITTNTXSSS
MKFPSKPHENFPPQLPGSAFSCPDNNSGIGNRPLNPFGKRNLSVEENPVQKVPHFTSQSQ
FDKGFPQSNAAGFSQYNXGSKSANQDNQTQALSKIVDSSINQNPVSALNEYAQKSRLELT
YVTLNEKKGFAVSVILGGKTFPPGRASNSKDARREACDIALRSLLGQNQGQNRELNIRQP
SAESLRGARTHFDLIAALSQHAFVQIAASIEENIAGRKVVACFVMKRGXGDTGQVVSLGS
GNRCVTGERLSMEGKVVNDSHAEIVARRSLHRFLYAQVQSFYDGQDSIFEQGSXSSYLTL
KRGISFHLYISTAPCGDGALFTLRVDNELTQPQSEDGEHVPEFTSKVQGILRTKIEDGEG
TIPIDPSDGXQTWDGLLRGQRLRTMSCSDKICRWNVVGLQGALLTHFIEPIYLGSLTLGY
LYDHGHLSRAVCCRLQHKHDLGAELSSPFKLHHPLLGRVTAYESSRHTEKTNNLSLNWAH
GDTHAEVIDGRTGACLSRTKNIPTPARICKASLYGLFRDLCVKAKRNELLNAETYRDAKN
SAKQFQEAKRLMFECFRKSKYGSWVSKPGEQEMF
>XP_020911070.1 bcl-2-related ovarian killer protein [Exaiptasia diaphana]
MKSRLKNSESNREYDYLSRLPSTEDRLSCQNTVSEAGATQAQAVRLALNLRATYSIMLKS
ITKRLKPMITAKLNEEYLAISNEANLYCLNYIEARFKRLNIDSGLEFVRPDHISETCTAV
SXKIIEIGELLETAYPHLYNNASKNLRVRLRSEVIINDVFKTFGRELFRDGATWAKVXAL
FAFAASISEDCVMGGRQELVKCVLHCVRMYIHDHLAVWIKNQGGWGQIVIDFKCIEKKRS
TYFYLMQTLKVNLQYLTNTLKQTANSAISSIYDIVELLNFG
>XP_020912346.1 guanylate-binding protein 1 [Exaiptasia diaphana]
MASKQEKLATPLVLPNNCNWDEKTGKYTTKPKVERETLTVVPKALDQLREIKGHVCVVSI
AGPCRKGKSYILSKAFDQEQVFPLGHLLDPETMGIWLWVVPEKFKDSTGREFTVVLMDSE
GIDAVSSKQSDDHRIFTLSVLLSSIMIYNSAGVPNRSDLEGLDFIVKLSXRIQLHTKQQP
TDDQHFYEAFPYFVWLLRDVVLDLPTGCKTIKDYFIKNVLNCEAEGNTEKARKTAESILK
YFSGFDAFSLPPPAYDPKVVRNLNDEKVKSQVNPEFLKQTEDFKAVLHSKLSPKKSINKG
EFVTGEALAALIQLFVEALNTPGAVPNVQNAWDTFVQTKCSEVLADAVKAYEQEMTSLVE
KKIPCEXDLLRSAHDDAMQKCLEMFRNETFSFSIKSVDKYLKELTDKTDSILTSWLDKNR
RETETFCTKLIKELKRTILDPVLARLRSQEGSKMQFGDIVAAYNEIQQKYSSNARGAKDV
QASVFMNFHPELQKEMEQNMHFLQQMKDYDESLAKEKAAKAALEERRQKIEEEKARIEEE
KKNKEREMEVLRQKQQEXKARLQELTNMMEANCEEQRKDREAALARQNTMEDXIDMMKSS
LESRDRXIQLQREQMDNLIATLQRPKSPDNGCLIL
>XP_020912488.1 uncharacterized protein LOC110250220 [Exaiptasia diaphana]
MDSSSDISDTSSSDEYFDCDDPDNVLFNTVVFGKTDEVQKLIDYGVNINSTDDEGKTALM
HSVIKGKEDIVKLLINCGADIDISDNQGRTALVYSILNYRKSILMLLIECKANVNVVDHK
GIPPLKLALMHHGKESMVVALINVGADTNIKYDHENSALMHAVRFGKKEIVGAMIKAGAD
VNIVNQQGMTALMIAARYGWDQIASQLIDAGAHLNIADKQGNTALFLALRRRYEEIALSL
INAGADVNMMDHEGKTAVIIASVHLLKKAALSLINAGADVSMVDHKGETALHYASISSEE
LTVLLIEKEKTLLNIRDIYGRTPLFYAILWNNLTSCYLAEQGGDLHVRDNHNVTPLSFLI
CQCIGIHARNACNLNKQHINQILALFKEKGVTKKEFFQTLINVLFCKLLSFRPMRYSKNA
ETRIYGLIEVAVQIYGKFTEEKWKYALEYINSMFSRDEYKFPVLKEAMTILIDLGADPDT
ADEDGNTAIHYATQQILFGQSAENVLKIFNEFQALGSSLVRKNFRGETPLLFLLSELRSD
WNWQGSISTIITGVTKICKRIKAVNPICTGTTANGESIFHLLINIFQQYMAWGKLEQDAG
LILHLLELYAPPIVKYGVTVNKVDDKMSSPVHVWASLSNLLIDKNLNFEKLLEAILNHLK
RCGAVLYIRNAEEQTPLHLCRTWSAVKLLINLGAKPGVVDSDQRSPFLVAAQKQLFHLKA
GCFYPDVTEDAVTFWKTAADMKLDLWAYDVNGNSVFSILIASEEFVLAKSLLEIACNDGY
IKSDETLVAVLSDICEDESTKTTWKELLVKEILKTISRPMDMKMPLRHCCRNIKNSYKEH
SFDSVHWQIAKKLLSFGAEGSCCLDIAEGYPELHALLAQPLDMDEVPLAIPWTSHSHNYA
SKLAQVTRRQHCQIVEMYWYHTEPIGKGVFGHVFAGINSKDGMEVAVKRIENLRLERRQE
REAYTFASLTGCRNVVHYLAFCTDVHFSFIILELMEGNLNEYFESPHFNSSNNTTLCRDV
FCGINYLHGENIVHRDIKPTNILYKTHPELCVKIADFDLSRRLDIDSSFTVMAPGVGSRG
WIAPEVVKSTPYKHSMESDIFSCGLITHYIFSPKKHPFYPTVCTGKSELQINQETEKNIS
DGEMKSFDGSIAPEASDCIRKMLDINEKERPTAEAVLKHPMFWSNKKKMNLLTAVGNQPE
FEEPRVKRTVLHVSPVELVLESNVSTIVKYGKWDDPRYTHMPGIYSEMTKPIVKPAKKGK
YYTIKPRNYDVTSVVDLVRFIRNSIAHVSDVSRPSPIRNEILGNTVFLEYFPNITMEVYN
AVTKHGWSLSREEIQHAIADK
>XP_020912799.1 interferon regulatory factor 2 [Exaiptasia diaphana]
MKATPKRLPMRLWIKKKLDEGAYPEMKWLDKEEGKFQVSWKHGSRQDWHYTDVRVFRDWA
LYTGKLNPDTNPFDANTIRRWKTNFRCALNSLPEIEQVRNESDGKGKNARKVYIFRRQAA
TKSKSRKLKEHRKQLVAAKRTELEPDDRQIIEIVDEMCWSPLLIQQSPKADAELTQVRDL
LEKDQTPYQPVWMTWPPYPIGAC
>XP_020914256.1 E3 ubiquitin-protein ligase XIAP [Exaiptasia diaphana]
MASLSNSSSHSPFSSYNSFEQARINSFLNNMLQFDGNCTEVDDEMASAGKRFETFKTWPE
TSPMKPIDLINAGFYYTGSGDEVRCFSCDLQLKGWKFGDDPFDEHRKIRANCKFVIEYER
EKLGVTCNPVPASDPPTGSVGGSRLEGHSRNPYFGSQSIISDPSYQTGYMQQQHYPVYNE
PYQHSSSNLSNVTSSTGVFVTSQYPRRTRPVLQTPEQFTVRPSYLETQQPSTLSVNYTRV
TPGYQESIEPTINPSTQQTAPNISTTLPSYSRMPLHYQESMQPLFAHGSVRNMDIPVLSP
VLQHVPSVHVRTEDTHHTTSQTDLESIHHRLATFIDWPEDCPVKPWELAAAGFFYMGTGD
NVRCYKCKVALRNWEPDDTPWAEHTRWSPDCPLVKEHEEHPRMPVEDQEQTTQRVQPTPV
ISNIPRLQEFANTFMQPLPSHETVTTAVAQSENQPCYEGRGNISSEENQQHIYTSSSENM
VRPLNSNTPAAAGITKLQSSLSDSDLARVMEMGFTREDIKNAIATQTERTGSGFVRLHDL
MQALLDDSRANSPPPLQGQITNPSESQQTTETQCSPTDPSQIQFATSHSFSFDTSNFGPK
RSLRRSNSAPPNASSNTASSEPVRDLDSMQEERLICKICMDAEVGVVFIPCGHISCCPPC
ASGLDLCPMCRKPIQQVVRTFLS
>XP_020914800.1 RNA-dependent RNA polymerase 2 [Exaiptasia diaphana]
MAEYAYAIPDQFVTLPPPDHLQTTIYIKRVEIRENIVQRFSYERLHNSLLFDYLVQTQGS
QFIDRLLTVSFKSSRNDDFNYARNILHRGVEFCGEMFYFLGHSNSQLKEKTCYLMQGSHI
EIYNLLSQFYEFSKIPKIAKRAKRIGLLFSGFNKSISLPMNETEDIDDIEHDGYNFTDGC
GMMSDQLSKEIQRTHRLSHQPTVVQIRYQGYKGVLLHCPELQHVKAQFRKSMKKFKIPSE
EIQQRCSTLGVVEYSKPFSNAYLNTQLAMVLADNQDRSGRSYLLQLQRQFYEMLRNLLHD
EELAIHYLTITGRTDLLARLRRNGFWNHRVQKDLDRIRNDELRKMLKDDDSSYGFDEEGG
QERRRSKLRVLVPRARVVFGVSDPYGELEYGEVFFLPSLPETELASFHNARKVVVGRNPC
YHPGDVRVLKLANVEDKFRYAHIFDCLVFPVKGKRPHPHECSGGDLDGDKYFISWDQRLV
PDWETNPFKYDEQEDIDVSALLGKLLKENLCSISNKLSSFGRAHASSIFGTEEEAVERQK
IEQRYEMENYFSCYENDLVCRVNAIFMRYARRYGPSCDVCVGLNKYFSDAVDMNATKSEV
ERELRSLEIHIRQEEQRERIMGPIQGYIGTTTRQSGGIIRERHQDEEERKTGSWLGLAVN
NFLGFKEKKAPFVRGDDVWTQMEEDAEVFLQEMRSYMKP
>XP_020916521.1 uncharacterized protein LOC110253910 [Exaiptasia diaphana]
MPDLNETEHWINDHDTMKEFENFVLNEQKDEPVVIFNEVLHAEGDPRYVKLKLTDDWKEF
RPRFKDCTFLHQSYLFPGKGAIHETFLESMTKGDRARNENVTWTFDAHGPVRKLESEGDW
VKFEEDRTDVFKFPQAWPEPAMEWLVRPRTGPWPSPGLVQEVFESGCHIAPVGRGKRDHE
PVDMINYLKDPIQSTSGEQDASVMDQTEWRLSFSVAENKLAQSVTPIQRHVMILLKMIKK
FYFPDVGISTYLLKNLMFWEIEKQNESFWKEDNSTKCLLHMLNRLQQCLEEGSLSHYILP
ESNLLAYEDPRKLAEAVHLIFDVRRTFLPKSISMLQRSFSLTYQSSTFHRRLFFEPFLDK
LRDSTLPDCEIKEMVCSLLLVFASRAQDCVQSMLRLLQRSDATEDRIPGIRLTLHAYESL
LARCLAKAWLVRHSVNVNEQKFIEFLKNECKSFSPSDEFMQVALAFHQHACEGKDLGNLV
PYTRAMENVKEMCRLAEERSLEEGKMMQNIIGLNSSDFKEAGKIVKELMKGAKLDDVTTE
DLNARLNDALMEIFFRNKSSSLTSE
>XP_020916761.1 inhibitor of nuclear factor kappa-B kinase subunit alpha [Exaiptasia diaphana]
MQVSGHDDWIEERCLGAGGFGTVTLWKHKYNHEYLAIKKCRLDLSPANRQRWHQEVEILK
KLDHANIVKAKDVPAILDVSGGEIPLLAMEYCEGGDLRRILNTPENIRGLKESTVIEVTA
DVAHAIEFLHSKRIIHRDLKPENIVIQHTDGKDIYKLIDLGYAKQLDQYSIATTFVGTLR
YLAPELLAGNGSYTKTVDYWSLGTVLFECITGIRPFPDLSPVNWHREIGQKSPRHIHAFY
NASDEITFSEVFPELNTLSRCFQEKYVNLLRLLLLWDPVKRGGQVHEDGSRQCYKLLHXI
LDSKVVHIFCAFTSTLLTFEVTQTDRREDINARIYEETGIALDDQVIVSPAGQEIGADSP
MLEYIHKNNGTPSTLYLFSKSNIPASPRPLFTLPSTLQSVVTESKTLLPYLEQKRIHAEA
LSFCYKQMKNYKYLIQAHLTLLKYTLKLHSRLSQLRTNLTSDCIRLEERITFCRESLHTD
IEHFSDVAVDLHANDMILRSWREGERNWIHFDKSGVMEAEKLAISAQTQVLELQKIPFNQ
SQPVSNPMEEIYNSAVIVYEGFKRANLTSYDQKMADCSKIAEVVLKCLTKREKLNKEMFT
HLRRILQCSTELQNVVPKVIEKTRQISHHKDHILQIQKQRQEDVWCLISNKQDSVDSGVN
YPTLDLTLSSYKMDSSELTKQSLQNIERLSEVVQSVKVEYGNVAPESLDWSFLEEDTEV
>XP_020917155.1 TNF receptor-associated factor 2 [Exaiptasia diaphana]
MTTGGYRICEEDRRNIHSKDLCGICSNVLKTAIQTQCGHRYCLDCLEEEFNKHNGEIKCK
ICGEALTRAKIFRDKFADREIQTLILFCINCIIGCKWRGQLRHRQEHHKTCKFIPLPCVN
RGCEKKVTKETLPHHLQNECLFREVLCSYCEQPVIFSKIKEHEDFCPNFLATCEFCKKDF
PRELLIKHKDPNGVDICEKLVTLCPFKAVGCKESKAMTHNERLKHQHENIESHLNLMLIK
IQNLLPYLEDLLSESQNGRKSKLSEIVRSMCDQTLAQVTVIYDELKERIANLEKKGXXSS
GQNVQITPEITRRMDAADAKNADHEFLLNEAHTTIAELRQELTKTNVKLEKAEELIKKME
RRLEEQENVAGIRNLAVADLEEKMNGVVNNSTDGILVWKIDQVARKRADATSGRQVSFYS
PPFYTDPHGYKMCARIYLNGDGMGKGTHISLFFVIMRGEYDPLLKWPFRQKVTMMLLDQD
NEEHVIDAFRPDPSSSSFQKPRGAMNIASGCPMFCPHSELQRHAYIRDDVMFIKIIVDRP
DWK
>XP_028512887.1 uncharacterized protein LOC110232306 [Exaiptasia diaphana]
MMDFTTGKTWIELNQLIDEYFDPLDTHMQDIKESKLGILFCDLSDLLSGGDMLWSGSMPE
KTFVHPALRNGFEIDILTSVAHIPHDIVIHSLEDVLDEPGYCRLLYNDVITGLLDDAPLE
VXEINHNYHSTLYIVPTNSKFFENSGEQLSFSPLKSITNSKNTLVQSLIDTIHELFGSMQ
VSPHGPAMEHQAFVGMDYHKKMLQNPKKLLYKFFENLSENLNGTEKNGHEQVQYDNKDKT
SSESVGHNCDHKTELWQSKQSLPFRFCSLDVCPSIRCSGWPIKAEAFFSRTRKWPDEALL
HQIKKEGFHLVYKPLELHSSKSVEWRFSFSKAEYILMKNMDAFKIKCYRILKTIYYSELT
MPNILCSYHLKNIFLWACERIPSEFWVDLNLSQIIMGLLDDLLDCLATKTCRHFFIPENN
LRTLVEKEVSYRSDE
>XP_028513739.1 TNF receptor-associated factor 6-like isoform X1 [Exaiptasia diaphana]
MVTRETPKLFQFCHCLFLKLPVGEDRLTAILLHSVLYDFNIALLMTTGGYRICEEDRRNI
HSKDLCGICSNVLKTAIQTECGHRYCLDCLEEEFNKHNGEIKCKICDEILTRTKIFRDKF
ADREIQTLILFCINCIIGCKWRGQLRHRQVGILELDCCIY
>XP_028513740.1 TNF receptor-associated factor 6-like isoform X2 [Exaiptasia diaphana]
MLIIIADTPYWEKNIVIWFKKGDVIGALLMTTGGYRICEEDRRNIHSKDLCGICSNVLKT
AIQTECGHRYCLDCLEEEFNKHNGEIKCKICDEILTRTKIFRDKFADREIQTLILFCINC
IIGCKWRGQLRHRQVGILELDCCIY
>XP_028513750.1 probable ATP-dependent RNA helicase DHX58 [Exaiptasia diaphana]
MGSMKNLLQERQQHFVENLRPLDLFAHLSCLTGPDKEQIECDSRQHGDNRATQTLFDRLL
KRGDEAFPIFVRALRETGYDNLAMILDPHYQVQQNVEQSSNNTQFLCVAGPAIDVRVTLR
IINEGNKQICNDLEEVIAKKFQTQKSDECRTLRKRFAKYLPQGATFLCTAHEDPEKTSVQ
IIFRLSKVDAAGEFWDMYQAKDLHRHLREVLXSYLMEDALSDKELNFQVNFLKDVYENAR
KRLEDLESGQVYREHSLQIEGTEWNTISLPEFKIPEVYLDNGKGQQAIDLNLRNYQNELA
EPAIDGLNTIICAPTNSGKTYVALKIARNHLDSKDGKGKVLFLVSTVNLVLQQRERFQLY
LNDKYKITEMSSAHTTGDPLEQKVKTNDVVVLTAQILVNALREKRLSLHEISMLIFDECH
HTHGEHPYNKTMEFYMTLALQPGLADRLPQVIGMTASLGVGKARNLGEAQNHILYLCANL
DTKAISTVKEHQDELSIHTSTPKRTVHPVYQNRNDDIFNYIINQVMENIEAYVDNSSVQA
DLPPTGRESQRYRQWCETLYDNSVIAGNRYVVTYAEQLREYNIALSINEATRMKDAKARL
KKYFDRLKEEKFTDVDRKLKKLYMNSCDALDVALNKYGEPLNPKLVKIQEILLELNSGNN
GAKGILFSKTRETTVALESWIKENDKLKKMLRPLRLVGSNDREGASMTQNDQEEVISKFK
HGRECNLIIATTVAEEGLDIDDCNYVIRYDMIGNEISSVQSRGRIRTLEGGQYCSVIGAD
SGGLEKEHLNRYRECLMAEALAQVQKMDPNAYKEKIEDYQKEAAKERTLKERLRECLKSQ
YDPNDVTFKCRHCQVVACQAHDLRRVKSSFHVVIPDDFBEKIDKINIPLSKVQSFHDVSM
PQQIKCKKCGEHWGCTVNMRGLEMPCLKVESFLLEIRKGARVLKIKAKKWKKCPFDVPRV
EISELLDLKVKG
>XP_028514103.1 PRKR-interacting protein 1 homolog [Exaiptasia diaphana]
MADEETKLTNKKKKETIKPIVPKTAVDLQRLQYEKLMKDPDKNVPIPEKRKEWKPTDPKD
FVRFVMGSSAGAGSGEFHVYRATRRRENNRTEYLEREAKQEAENEDYKKKLEENKLKAEE
KTAKKRAKRQRKKQKKNLAKKKKELENKQGTIIVILSIPYIIICCKMYNVMHCMDGYFHR
RHKRTRN
>XP_028515251.1 interferon regulatory factor 2 isoform X3 [Exaiptasia diaphana]
MRYSKRKPMRQWIKEKLDSKSYPGLRWIDKNRGKFEISWKHGSLETWSWEEDVHVFREWA
IYTGKYQPHNKTVTQEDIELAKTWKTNFRCALNALPGVEMVKEESSARGANARKVYIMKV
DNKKKKKRRCEDQKSLDLETKPLTPISEGIDQQAIDEIERQLSQSSTIFKKDLADLGEME
DIFQCGDFFTE
>XP_028515518.1 TNF receptor-associated factor 3 [Exaiptasia diaphana]
MHVIERLGDDQIGEDNLDPLALGEQDQEPVPHNPAECTDDNSTYEPLGNPNTSSVGSRFP
DDGFFTVVAGLNCYQLALGNIEPMTCERCGTSNIAREEMQHHLERECSESEKPCKFYYAG
CSFKAKDDAMNEHDQSQKAEHLNLMLEFSRKKEQKEIELSEKLKKVEQENISLQSQLSTH
RETLAASTQDLRSYQTRLGKVEQIVGEHRREIADLKERIPASASAASGKNNDFSYNFDEI
RSTLAEQEVKLSALESELSRGSLSASMGPRSLDGGSVTLDRRLGRNEHQLALHDIQLAEH
DLKIQMLEATSYDGTYIWKIDEFSRRHHEXIXGKTPSIYSPPFYVGRYGYKVCARVYPNG
DGMGKGTHLSLFFVIMKGDYDPLLPWPFRQKVTFKXLDHDRQNDITDTFRPDPNISSFKR
PTSSMNVESGCPVFVSQQNLQKLSYINDDVIYIKIIVDTTGLASLGFQ
>XP_028515791.1 LOW QUALITY PROTEIN: stimulator of interferon genes protein [Exaiptasia diaphana]
MQQEENNGFGPFYKQRGSGAIWVAIAILLLFVAAIFLAERSLEREVFAFYVFAFSFSLLA
FMVGEMARRLCLFGEEALHCRSRYEGSMKKALKAAFDFQNRELIAVIAIILGLGTYASFY
DMWYSYKAEFTRLFFLNAIFIPLFVFLFGLRNLSRVEYSQVNEKENKNLADGLAWGYYFG
YLKFVLPALENQINLTEKYRYKIDXXIHTVHSIKDEDTGKTYYCIMEYATPLMSLFDMSE
DSNAGLSREERDNQVNLFVAKLREILDHNPECKDKYKLVTFGGENQDIGKIMIRAMKDCT
LDFGEKD
>XP_028516578.1 probable ATP-dependent RNA helicase DHX58 isoform X2 [Exaiptasia diaphana]
MPTLISAKRKKLLTERLPHFKDEINRDVFLQLLEALNCLTLEDKQEINCELTNRGSIKAT
VLLVDRLRRRDKGFEQFVVALRDKGLNHVALLLDPNESVDPSEADASVVIENPEKFQTIG
TAVDVEVNMQIKLDNERKVDFEKAVAKEYEESSKENSCRIRKEFKKREMPQGIEFVRTKP
NGKQKAKDEKKENDSNDENTINESASNEDHNNDEISWDDSCRVYFRVTSAEVARKFWEMY
ESEELEAKLRXVLVESTVLRLSMLDGDGELKLSLKIFESKYQKALEFLEDKESEQDVERS
GPGNESPDLDEINIKIPEVLLESHTSNEQKKDLELREYQKELARPAIDGRNAIICAPTNS
GKTFVAMXIAKHHLEGFSKKDDGEELAVATNXTNNGKPKVIFIVSTQNLVLQQRSRFEEY
LTNYSISDISGSNSTEIPLDFLLKTHDVIVLTAQILLNALQKGSVKISQITLLVFDECHH
TNKDHNYNKIMQNYMALKYQSDPNIKLPQIIGLTASLGAGXSNETEKAKNHILQICANMN
ASCISTVRENLDELEKNVTGGVPRRKLEKVDQQPNVFEKVIVQVMEKIEIAAQTVSPTSS
IPPADRVGQQYRQWVEGLEKEAISKALRDLSTYAKHLRRYHIALLINDTVRTKDAIHYLQ
EFFDNLDQDKFLSSDKKLQELFEKATNGIKSRIEKTEPKNPKLEKLKELILNFHEEDKVK
DRKGETKGILFTKTRDSTKGLMGWIQETDELKSILRPKVLVGAGDGEVGMTQGEQEAIIE
EFKKGEVNILIATTVAEEGLDIGDCNFVIRYNMAGNEISSVQSRGRIRADEGNYVYVGDS
RTKGVNRERLNQYREILMTMAVEQIQQIPPDEYMSKIKEIQQRDLRKFQMKNFLTQSKKI
KCKQAIDNVVFFCRRCNKKACHLNEFRRMKDNYYVILEKEFKHRINIKPKKKSKKIDDVL
MDSQVHCKECDEDWGVTVKIDGLTWPCLKIRSFAVQLPDKKRTTYKKWSDFHYEIPEATI
AEIIEMDDTLDGDDLNLDV
>XP_028516604.1 cyclic GMP-AMP synthase, partial [Exaiptasia diaphana]
YSSSQQDLENHRDNAQGTXQTDKRQQRKRHRKRPKVTVLKKLRKFAANKVKIPKERSQWA
KKMADTHLEYIRKYCKENASKFFSHLEYTGSFYEHLKTEDADELDIIIALDTKENADLVI
EEVLPGYARIKATSKSSKYWNEFANGQGYVRPQKILSWFFGVIQKAVNKYKETKTEKDSV
LKVYDNGPAIKLVINDKANKMKLSVDLVPAFLFKKKIYGASHPESRHYVAKILPEELASK
FKLPEGCARQMLWRRSFSLDEKKKMQNLDKESKGCRREVIKIIKTIVRNDATLAKLSSFH
IKTAFLHYNFDEREDNHDWSGEKLPERFFGMLKYLRECVQAKKLQHYFIPELNLFEELPD
LTLANIEGRLTKLIDNXNEMRKVLFVKPKEADADSQKPKQKKRRLDIXTY
>XP_028516835.1 uncharacterized protein LOC114575674 [Exaiptasia diaphana]
MEKSKYTFDRISGVWLQPFSVILNCMMPIEYIYADWYQLIAKDYVLRSNPDYIGSREEVD
IEAGSQAEGFCIPEMHVPKNTDHFPRYEDQEHASEYLQVDLDDTEHWISDHDAMTVNDSF
LLNEHKLPVSIFSEVFHAEDDPRYVKLKLTEEWKMFRKRFKDSTFLHQSYLLPGKSTFYQ
SVLDTLNTSTRNEKVKWSFDVHGPVRKMESKGNWIKHEEDHXNVFKFPQAWPEPAMEWLV
RPRTGPWPSPXLVQEVFESGCHIAPVGRGKRHQDPVQLIEYLXDPXNSQANSTEQNSSXM
DEYEWRLSFSVAENKLGQSVSPVQRHVMILLKMLKQFYINDSCISTYLLKNLLFWEIEKQ
TESFWKEDXSAKCLXHMLNRLQQSXEEGCJPHYIMPESNLLAYKEPYKLAEAARXIFDIR
QTIXXKSIXMLQRSFTLTYQSCXFHRRLFLELFLDKFHDDTLHDCEIKEMVCSLLLLFKS
RSKDCVERLMFRQKSDARPEILIALNTYESLLARCLTKAWXVLYSVNVNEEKFIDFVKSE
CQSFSASNXVLQLALAFYKQACEGKDVGNLVPHTSAMXXIKKMRXLSEERSLEEGKLVQK
YALYGMCRSDLDQAEQKVLDLMKDVTIDDVQAKDLEAKYIDTLLDILRKKVGLAL
>XP_028516859.1 uncharacterized protein LOC110245738 [Exaiptasia diaphana]
MSQPIVSSVLLLYGTCMVTVMESQALTTNEIIADLENLQQKADHFWNFEEQPFKDEKTDN
QISITGNLTTTLSPIGDQAISIRDSKSRVDLNITLGNMSCLQDPFTCSSGLTVAMVIKIG
DGFSNNEIFGPCGVVGAVCPGVQVLYRNFRLFVYINGQNKSCSCKLFLQRYRWQYLAFTW
DPTXEKLQVYQDASPQTNPKSYECKSTVVNGGLAQKYYLGSYSDLWTFYGVLGIWNSVLP
LKGSLERVWDLMIDNGGNTTLDLLLNIPGKPWTDDYGTKNSNWYLELKKELETAIKPQDT
KKSKYISTELHSLSKTTLTTGDIVTALVRVIYSRIGEYEGYYLQKAIEEYMINNKSLEII
NCAADDNFFCEIPSFHGLQHGDDPGSLKVVFQANYAGLIENNFYNKHYFAYEIEPNKIEM
TQTRESAYSRNMTKLVSNQFAPYTNYCVQIGASSFKAGGFFSKPKCMVTAESVPSVAPTI
IEANVTNPSSISITWNLTSGWNGKPVGFHIRWGNGHQVNVSSNDTTYTITGLQGGIMYNI
SISGXTKVGAGKAAFINITTPIGPPTGFPANINLFNTSHTSLNVTWSDIPQSQQNGLIRG
YKITLHDVQENKTVAITFVCSTTKQWQFDNLKPYYNYSVKILGSTKMAGPDSPFVHAMTD
ESVPIIPPANLHGKNLSYESLYVTWDLMNTSDYRAIQGILLGYSLRITWLDNDINHTNRK
YNLCNNSISIRDLWPYSLYNISVAGFTRYGDGSWSSIQLRTEGKAPSKPPSSXVAHNLSS
DKIRVDWEEVNGSFAHGDILGYKLTLIDXGNILFRRSNDENASATFSIFDGLKEYTMYSI
EVLAYNKFGDGPAYKLYGKTKMSPPKQAPTSLKAWNTSSTSCAITWDHVKGSHVEGYIVS
YTNVENTTLRSNKITCNNTLEIPNLDRYTLYNISXKAFNPAGLGPVSXQVLCRTDEDIPS
MSPIHMQGFNTSKHXIFISWDPVPKESANGVILGYYITFNITNRTENHSRRRRRSVEVGT
TVTVPVSQGNYTFQNLQPYTWYGVRIAAYTTKGTGKWSPTFYIRTEQEEPQIPPPSVSGF
HTSSTSINVTWKSITNAQVKGIMTSYMVRYVMLDKYGNNVTAREEKTVPHTQQSIDLKSL
XKYTNYSITVSGVTKEVGVESQPVVVRTNEDKPDAPPQNIVLTRVSHASLKVTWSPVPEP
FVNGIIRGYVLYYKKTSDKTSSLSNVTLTSKNTSYVVAMLLPSTSYSFWLCGFTVVGLGV
LSDVHRGSTDESVPDRAPGNITVKNLTSDHSLXITWSPIHYDHIRGILLGYKIIYKSVKL
PGNDTASSEVVKVTKPSAQSALIENLHNFAVYEXRILGFTIKGDGVISEPVYGETCXCTK
TLTTTYHVTSPYVSFNRTTSMVAGLIPTILKLIIRSCCGDCXNGHGETNIDFQHDYHGNR
AEKTNITEFMRNDVAYTDLVFPINGFEGKEMHGENAFVKLVVSPGVAFITVSKITKSRLA
TVLFRALANSGTLILLMLSIMWLVGILTWALDTRYNPETFPPSFIQGTYNGIWMAFISIT
TLGYGDCVPKSMAARILTIANALMGFVLISLITANLSNDLVVTTVVADQQNLYNAKVGAI
KDSFEHRVGIRRNAKIEKDYHSFKDLRXAMISHDVDGILVDLYVSANHQELFNLPGLTAR
ISKLLKYDNIYGVSLGGRSKKLQFCFNDYINFKRENVFKIIQSGVSQPEVPKGNPADVIS
SGLIDSNSDIFQVTVKYGGGLIILCNVIALIFKVFGLRKRSVTPAQQAPNPRVTTVKEMR
RLXKVFXSRFSNMYQEIRARHLKERKKLLKERRVXTQAKYRVDLLVLHKNKEMQSEC
>XP_028518600.1 TNF receptor-associated factor 3 [Exaiptasia diaphana]
MALSKRNEVPFADLSIVEFKEELDKRFRCPTLLRLFSNDSGVVDVTNDDCKNRPFSQKIY
RPDTRDSFTVQYVKRHGKAHYYRKPNPHCPLDGETLSEGAFRDVCCRREIASLLCYCLYK
KYGCKSEQELMYLKEHLSKCEFREVKCTNPGCEEMVPKNKLEHHKNETCRFKPSRCQHCG
QLVPEVHMESHLHTCDKFPMTCERCGTSNIAREDMQHHLERECSESEKPCKFYYAGCPFK
AKDDVMNEHDQSQKSEHLNLMLEFSRKKEQKEINLSEKLEKVEQENISLQSQLSTHRETL
AASTQDLRSYQTRLGKVEQIVGEHRREIADLKERLPASASAASGKNNDFSYNFDEIRSTL
AEQEVKLSALESELSRGSLSASMGPRSLASGSITLDRRLGRNEHQLALHDIQLAEHDLKI
QMLEATSYDGTYIWKIDEFSRRHHEAIIGKTPSIYSPPFYVGRYGYKVCARVYPNGDGMG
KGTHLSLFFVIMKGDYDPLLPWPFRQKVTFKVLDHDRQNDITDTFRPDPNISSFKRPTSS
MNVESGCPVFVSQQNLQKLSYINDDVIYIKIIVDTTGLASLGFQ
###Stylophora pistillata
>Spis203 SpisGene203
MSSLGQGKGKNKRKGKGRGNAGRGRGRGQDPTPTPGRTEHVGKPPEESGITTEEKPDYSN
PKDSSTADFDEKRAAGACGNDLTNGYDEDTGRQEKSSATTYEATTTVEEHNQRGNSSGET
PSKSKKIKGRQRDIPASPPDDKGEASTLLRGATAADASSTKSVSATTPTSATVTSSSAAL
NREVENLTKKLGSSLGSGGHTTRQTQGNGGPRPPKRPGYGTKGRPIPLRANFFRLNVSPG
LSDLYHYDVEITPERCPKRVKRDVVNEIINKYKKTTFQGHHPAFDGEKNLYSRIKLPVSA
ELEVKLPGEDGGRDRVFKVKIQLAATVSLLELNNFLSGKQNGKIPQDAVQALDIVVRQML
SMSYTPVGRSFFPFDGQGRPLGEGCEVKFGFYSSIRHSEWKAMLVNIDVSAKGFYKDQAV
VPDFLCETLDVKPYNLEDHRFEPDRRRLEKAIRGIRIQTTHAAPIKRKYAVWGVSAKSAD
RMQFDVTDEGTCRTYKTTVAEYFKDRYRLTLRYPHLPCLLVGPKKDRYLPMEVCTIVPCQ
RKHLSEQQTANMIRSTARPAPERQRDIQHWVQEMTRTSSKYLKDEFQTSISTEMVKVEGR
VLPAPRINLGPQDQSLVPRDGSWDMRNKSLHDGARIDKWALACFCGRCREEQLRNFSRQM
ASISSRQGLRMSEQPVVVAYGRGARDVESLFSKWVVDFPGLQLIIAVLPERDKQIYPELK
RVGDNVIGIPTQADGLQQLTYQLCHVYARCTRSVSMPAPAYYAHLVAFRARHHVTGNGSL
DLKESAKAIEVNAKMKGAMYFT*
>Spis1401 SpisGene1401
MQRRDETQDLPSMEAESMNSQMSCTSSEFSDRGNSFNGFDQYSHHVINANKSDMLNQELE
LNSYQKRLETFLRWPSSSPVNPADLAAAGFYSLNLDDRVACFRCNLHLRQWNVGDDPWME
HKRIRPACPFIMEHENANGYVVTCNPVEASIGVQEPGHPPFPTATHVRYGGRVYLTERDP
PVNRERLIYPERPQYITYGGMYDTHEQHYPTDTRTGFPQGYYDPGRRPQEFLGKDPTPVD
FQRRPEHELNGTERNRHVVVRQGANQIHIVGSAVHQLNPEDKLNIQSGGHGFPPQIRTER
DLRQVYPGLQQSGRVPPPTETSFTGSHPFSRDPYRYISEDQRSGMNQFEQSIKSHPPSHA
GTFPGYQRSESVTNESTAMFHKGSASEKYMVQLEWEGDKMEYGRDPSRDTRAPKQLYMPE
RKVSNEGEPHPHTGSKSDKDVVETRPTQPPQDRNSWQPVRNASGPRRQSQGYHPAFPVKD
PSLQTEQRPLVRQEDARHVASPSDLPNEHHRLTTFVDWPHDHHIRPWDLSAAGFYYLGTG
DSVKCYKCGIMLHNWEPSDTPWGEHQKWSTQCPLVLEHFRGRPHVPTPSTPAEHAVQRVS
PVQNELQGWRPVKSLSGQDVHSPIRGGNTPPLPGTWSTSEQYPARTMPSSANGWNPSTEQ
HYTQWQTQPFTASSHESHVASESQTRLTGGSSSSTPNETKQEPRSCSPRGSTAMELDMEK
LGEMGFTQHDIQEAVAAKLESTGSNFNTFPELVSALLERQHTGVPTFGSCAQPTPQEGEE
RPPRPHLDIPEREPSPREDEGLRERNCLSAVTSPTTPVPRRDSLRRTLSAPASRSSETEE
SLEEKLERMQEERTCKICMDAEVGMVFLPCGHLSCCPDCARGMDVCPMCRRPIQERIRFQ
RPAVPLSDYRKFIFPPTILCSALLNQDAKVTPWTEVEQISSQGSYAYTGA*
>Spis1567 SpisGene1567
MQDSEREALRKNRQALLKDLEAKRIASRLFSKAIFSDEDKDEVNSKETKNEQGEALLDIL
PRKGPKAFNTFCDILHEVSPHLESLLRPIQEEGMPTEGTDGGIGNKNPIPSTINPGAAEH
ADQADAKLFSFGGSSGVKPSSNTLDTETVYKMERGTRGIAIIINNKEFLRSSGMDRYPRN
GTDVDRDALLKLFRMLKFDVRVYNNRTRAEINRIAKDMATYNHSNYDAFIFSILTHGEEG
VIYGTDGTLTIKEITSEFKYSASLAGKPKLFFFQACQGHEYMDGMDVTDAPQDNRVSVPA
EADFLYAYSTVPGYYSWRNSVNGSWFIQSLTKVFEDNAERMDILRMLTRVNAMVSTYKSR
TGDHYSDSKRQISSIVSMLRKELYFFPENIERS*
>Spis2903 SpisGene2903
MESFHEEPAFTQFDETSNLWPEPFSTLMSCMFPVEYVYSDWFQWQATIEAQRRVPESLCS
LSRDYFEAGSRVEGFCIPQFILRNSDIDRGNALDIKEQWQPDLDLMKVDDFFVETNEKSK
IPIFIVEHLEDDPKYAKLRLTDGFKEHDSRFKNVSYLNHSYLLPHADHPMAGRPWTHVSG
EKGEWSYNMHGPVRKLMSAGFPSYEEDQTDVFKYPIAWPEPAMEWLVRSRPSGWPSSELV
QEVFDSGCHLAPVGRGKRIDEPIDTFVYYQNPGQSATNSATTDPEGKWAMEETEWRISFS
LAENKLGGSVSPVQRHVMVLLKMIKKAYFPDVISTYYLKNLLFWECESKGEAFWKEVNSS
RCLLFMLDRLHECLETLHLPHYFMPQSNLLQYDDTANLKEAAVAVAEVRRKILPKTVGLL
KRLQSLTFQSNTYLRDVGVLLKDHLLKMQDRHLSEEDHGKLLATLHSLFVGKSKDVIKSL
LRIVPEPDKGKGVESLLNIALYAYQSILARNLCKLWFLMTKDKDTKDGKEEEDEFTSFVH
EEVRGLSLDDDLVALSLAFFHSAKNGTEPSWSVPNSRAMKYIREEQVRMAVESTESLRAE
LPASISWLKVSNLKEAAERATKKLRENHTGSTLTKKVIMSALEKEVQVLYGERTTEKK*
>Spis3350 SpisGene3350
MKDMDCLQKTRLAQLQDSKSDEMQRVCQEAKALANDLVEYRIGKRNPPPSHTAAILRRLS
DELEDRHSAVLANMCGRLNILTGSAHTKFVQVADEVFRDGVNWGRIVAIFAFGAKLAQYC
FRNGLEKEADDITDWVGNYISSLSGWILSNGGWEAFNQIFREAYDERERSWWKKLCLAAV
GFGALATLVYQHSS*
>Spis4862 SpisGene4862
MAVNVLTSALESEVYWSLKNEVLIELRELLVDKLQYEKTLDYLRSQQVFDRMDCDEIEAE
RTPRKKRAKFLDILGDKGPTAFDQLCIAIQKKCRGQEYLLDIILTTFDRKKQERIFKEPP
PTEPPDMSPPCDDPKLVVMVTGLSPDACQVDLNNLPGPGDPGAPIPPDEIEPTGGQQPGQ
SINQTPVTPPPSYNLSDLPPPYSESERN*
>Spis5497 SpisGene5497
MLKSVTKKLKPFIEAKLNEEYVSIANDANLYCLDYIEERLKRSNIDSDLEFIRPKAVSES
LLSISAKIIEVGELLETTYPHLYNNVSKQLKVKLRSEVIVGDIFRNFGRELFREGITWGR
IVALFAFAAAISADCITQGRPELVKNVLSCVRLYVLDHLAVWIRSQGGWADISEKFKCIE
KRYSMAYFLRWFDYNRLWLVNTTKERLNLLLCAIVECIGLIDGG*
>Spis5918 SpisGene5918
MAYRSCLTLYCSHCNTGLATTDILMLATVPPSQTHVAIRKEKEEEAYEKVRKIPNPDAKR
ASFCPYKILCKQCNDYVGTVSIVHETTLICFKIENVYFKRRYEEIRGKKLKQIKEKLLQC
GLEVVNISQLQLPESIKQNETPSEPLIYCDVRNGLAMEQVLSFTKQTPRGYQREMFLKAL
RGNTLVYLPTGSGKTLIAAMVLSCMKRLNPNKLMVFLVDRIPLVYQQSDYIKSQVPDLRV
EILAGDVGRFPGDKSRWIATVQALAENKIDLLVMTHQILLNLMASDPVVVRMSDISVLVF
DEAHHCLGNHCYKQVMRDFYRVTNNRLKPLVLALTASPAGADTPQETSRKLEELLSNLFA
CGRMPSRLTDLEEYWNRPDTEYQVVPLNTKQTVLESIVESYLNSLKELIEREANCPRALD
KLQVLKPNYRGALRKLIERCCGDKSRVKGLALGEHAMHMLSVIEENNILGNEYAVESLEE
CIRQLRMATSPLEQLKKKLIGSMNALQELESSIKDLRRASSFFSSSDRYQHLTKELGKFI
LRVEIDQTSRGIIFVKMRKTAHKLCERLRKETEICEKLNPAFLVGHGQGSDGMDWRGEQE
EILKKLRSGEVKLLISTSVLEEGLDVPVCNLVIRFDSALTVRGIVQSRGRASRRPDSRFV
VICRDLKEQTNAFDAIKMEKNMEHAMRLQQYSKARLQAESFGCAMKKPDLSQRSHPVEPL
SMTFAEEEPQAEEEDDDIENEYSVEAMTIHERGESLASGGPRKRRKKRVPNVRIAIFNVV
TDGNDNKEVSQLTDYFERYFDVKSLATETIEGVKGVVNSPEEGSFSDQSHPVVLRLQLEP
LEDQSFRRKEKFFTHIVQSWCSRPNVFRSETSKHWLSRDEPSHSQKYSKQVLVIKAEAIN
LGYFWNRAHFCAHWPFDSTKRMENIRVAFQHDLRTLLICFTVPNPFSKWKADLYKLQVRY
SELREFVLVDKLSSSSSQEVIISVRHPPRMYRAKNFIKKEEDDEEIGFEDWYFNEDEYDF
DFDEDRGFFGEYSSDSEDDQTTSGVNRSSAESSQVGSEDDSEALLTSSDLARIDDVVNWE
RVTEIGDSGEAFGLCFAYNFTFKASEWNDVKEVLKSISKYDKTSFYVSLRKSLRRLPEVN
ISIELPFVVKYAAQCVLSSFPFARGRITTKFTTLLGSKPEKIALYALERLGTALHRDSFC
DPEAQLEALLNETNFNPGGFPKQLIPEQCAMIKRMVITPTRLLYYTPEIMSKNRVLRHYN
TDQFLCVNIRDEDFSRLSSAAGAIDNVLERLKRILNIGVIAGGDRFLFLGSSNSQLRNHG
CWFVRPSPQPDEIREWMGDFSRISCVATFMARMGQCFSTSMDAVGIDVSEGTSWEMDNDI
ETPNGSYCFSDGVGRISKSLARQVAKKIGKNFLPSAIQVRFAGCKGVLTLDPRLPDNVAV
FRPSMRKFESSHRRIEVLQTSRPQAVFLNHQLIILLSNLGIPDDVFMNLQRDMLDRLAGM
LVDERLASQQMTSGAKTGIAYTSLSKAGIQLTTEPFFKSLLVALYKERMQNLLSRARILL
PPAEARLMIGVMDETGALKPGEVFVQYSATSNDPDREGEFSKSKKHIFEGPVVVTRNPCL
HPGDVRQLTAVYAAQLVHLVDCVVFPNHGPRPHPSEMAGGDLDGDLYFVCWKKELLPKRK
LFEPMNYEAPPKKKVSGPIQVGDMTEFVAEYIRFDQLGVIDNAHKAHADCHEGGVESSLC
LRLAELHSLAVDAPKTGEWPEMPKEAKVLVFPDFMMKSDKPSYPSDKVLGKLYRECRAFK
DSIGRAVPRKKPQIDSSLLVPHFRRYQDEAKELYEEYSNQLQTLMNLYGIETEAELLSGC
FLKVHSRLGREKVEIADIVGHILTKIRESFRRRFFGEFDSNEDKRGDDDVISEEMRRKAS
AWYYVAYGNLNSTDTAANVPDGTSSKQFLSFPWLVDDIMLSIRSEGAFEEQESPSIVASI
NESVLKVFEKDRSFLLPGFEERLQKKNFISRAMPGMSLALFGSSATLLFRTDSDLDLCML
NSERIAHYSRLDREEQIALLTTLHPIMKTLFKHARLVESAKVPVISCQNPSNYGGPLVKV
VGDLSASWDGLLKAIVLSSYIKSYPGLLPVLRLLLSWGHVTGLTGHGVEAGIKSNELTFL
LLIFCVSKNLMQNFNVESVWRRCLQISIGQVSDAILIQEWRNVLASLPSLESSEHEASVP
ITLGDEEIGEILLNFFQAYNSTLDTEIPQPFASLLGVAKLAELLDTEHLRLLKEHMQRAF
HLLALYGDVEVLLTISASEVDRVIFLSEELSYAMTGSERHNAYELSKKTGARVTIRPSLP
GSGFGLVLQAIGTESAVASVERALNAMATQALRNKAAIMSVCFVKEAKLMVVEGSLSDDD
RITLVPYYGNHHPTHDSLALYVPMLINPRSGLKRIGAAFTRYEFQSFKERFLTQVQVIER
DYVPSIHGEMELAVRFGRIYVLNIPKSFTEDTESPTVSVFQTNLSRGYKPRPSVLSTTPR
NDKKYVRTLKSRKVKKRKSNDVGEDGKKMPKEKPSRSSFFTIVSSHEKIMSFLTQRGFVE
EQSSECYLVEIHTDQEFCVLTDEAFNFHEIMYPKLRWCAVDVKRAWQENPEDHDITDLDG
VETDVRFVLQTRHALRSEDIRGTAYEQYRDILQSQNHAHASRCPFVVKPEVWKEVALIRH
KKSRTYKLDEDLAMLSEFRKALRISVNEVTEYSRPTKHASAFSKVFTRWEVVVKAGLPNS
WSNSEAVEKLLRDIWAFSFALASHLSE*
>Spis6021 SpisGene6021
MMSNDSQSEKRTAKWTGSGTPIAEGEESSSPSAHQTRQKATAADDDDDQQITDLEQELAE
LDLEEQRKAKKKRIASLQRQIEEKRNKLATVEISDLNEKENKNVVNVADGLAWSYYSGYL
KLVLPRLEQRISESEKFRHKITDKKLYILLPKSCFTCDDIEHADSRVKWAGNLPESKINR
GGIKERSYKHAVHEIVMPPFPDGTGEKYHFIVEYATPLMTLYDMSKFADAQLTDPERDHQ
VLLFMQKLTELLEKSKDCKGQYDCRGKYELVSFDEEEDKIADILIARHNNANKVGEESEE
LSIPVQ*
>Spis6024.t1 SpisGene6024
MAENLLPRGDDLAQQENNGFGPLFKRRGRTAAITSAIIGVSSGAMLFLAVKEEEKKTHFL
VFTAALLTLSFAFGELLRRLSLVSEEIQHKHTRHQGKWKSVFKTTFTFDHGGCISLTAMF
SALILCYQLYEQYEVFSRSDFAILFSVNCLVVPQLLFLVGLRQLSPVETSDLNEKENKNV
ADGLAWSYYFGYLKLVLPHLKDQIAKSEQFRYKIKKKKLFILLPKTCFTHADIVDADPRV
KWAGNLPELKISRGGIKDRIYKHAVHKIEMPRPDGTMDEYHFILEYATSLMTLYDMSQHA
DAPLSRKERDHQVVLFIRKLREILDKSEECRGSYELVPISGNDPNEIANVLVGMHNAANI
EVLAGNHDQANGVIRPE*
>Spis6025 SpisGene6025
MADNPLPRGNDLTQQENNGFGPLFKRRGRTTTATSAIMVLSPVEKSDLYEKENKNVADGL
AKGFYFGYLRLVLPQLNEKIADSVEFRYLLNAKKVFILLPKTCFTCDSIVDADSRVKWAD
DLPPLEISRGGILKRIYKHAVYKVEMPCPDGTVEEYHFILEYAMPLMTLYDMSQYADPPL
SHEERGSSGGVVPPKIDRNSG*
>Spis6026 SpisGene6026
MDQQENNGFGPIFKPRGKAVTFASVVIAIISGALLVFALWESEDKDGINFVFFATALLML
SVIIGELIRRVSMLAEEIRHKQTRYQGEWRRVFRSTFAFEYGSCILAVGTTSVLFVCYAL
LQNYEAFFRLDYGIFFILNCFVIPQLVFIVGIREPNTVEATMLNERNNKNVADGFAWNYY
FGYLKLVLPRLEAQIAKSSEFRYKITKKKLYILVPKTCYVYDNIADADPRVTWAGDLTPC
KINRGGIKERIYKQAVYRVAMTDKHEYFFILEYASNLMSLYDMSLHEDAPLSRQERDDQV
VLFIRKLREILEGCKECRGKCEIVPISGDEKSKIADVLVAIHNATQVESDEADL*
>Spis6788 SpisGene6788
MADESGSKDAKKNTLSEKPVVPRNPTEIQRMKLEKLWKDPDKTVSIPDRPKEWKPSDAPE
FIRFVMGSSAGAGSGEFHVYRATRRREYNRTAYIEKKAEEHELDESFHKKLEENQNKADE
KTAKKRAKRQKKKQRKLNAKRKKDEKERDDDNKIHASSSDDDDQEEENEPHFVIGGK*
>Spis7755 SpisGene7755
MVTFLLFVASHNLLGPSGNFLVKADSYKKWTLNDNDNKIEKVGNVKSEPSPVGWGVYLDG
SSNTYVKLDGYDKQCLGNPSECDFTIGFFMKLFPKSGVQFYFGNKVDGLLYEGVNIYQNG
SLRVEVLGKTTYCTRVIKPPQGVWFYLGIVWNKVGTLGVYYDSWFGHSVHSRCGSNFKEL
VKKDAYHLGRYTYPTAYYDNLEIWYSAQSRSVFDARWKEAFDGSGQYTVMKLTIIFPELL
YSAGNVDQDEFFNKIKDLFINDTHFRDATDVSVSQSDDRATAVSLTLEFNRTQNLWESIL
TFQLAMENGALLGSPGMFDEASCRNTDDSHFFCEIPANFTISKVTASTAKLIFEQVSVEP
HENYFFGYRVIYKNLDDPNSKWTIKDNVRRYLPPKPIQHQISSLKSYTNYSFRVYAASFK
SAGLISEAIEVRTDESTPSVGPDIVTSQSTSSTSIYVQWSHTISANKVNGVLIGYSVKWN
DEHFHHGHPYSSKGIKHLGLNATNFTIISLHEYWPYTISVSGRTSKGPGVGTERRGVKTK
DDVPSEAPYKIQLHTVNATTLNATWRDVRLIHQNGVILGYRVRFQHADDGPLLWNMTTGP
DVHDFLFTDLLIFQNYSVQMQAFAGKGDGPWSNKVYQLTDESTPINSPVNITAYNVSSRE
IKVFWNYDDNPRLILGHLQGFTLYFLEANASDVFPEDANLKTFETHNRTLRSKIAKELEV
YRLYNITIAARTAKGTGPTNESFVVRTHGEVPGAPPRAFTAHNTSTSSLYAQWQEIVKDK
QHGIMLGYKLFVYELTKRGSKSMENRTYGLDIVETNFTGLRTFTEYRIEILGFNNYGDGP
IVAEELFTEESVPSQPPSNFTAYNVSSTIIFATWKPVAECCRLGIIRGYRATLTDPSNAS
VTMTKTVTLMGTWFLALKKFHTYQISIVAFTSKGNGPKVSTLASTDQDVPDAPPQNVTGH
NISQTEIRLLWQPVPRDKLNGILMGYKGSCWIAQGYQGFVEKQFNSSVLEGVVDGLNAFT
TYACKVKAFTIKGDGPSSSVISVKTEEEAPRVAPTSFYGKNSSSTSISLQWTSIPAAYVA
GVLRNFYIAYRQLDTAENTTHTVTVPPTNLTVELTNLRKYTNYSIEIMGVTKFIGIGTEP
IIVSTDEDIPSLPPQDIKLQNSSSTSVFVQWKPIPKDNVHGKLLGIKLLYRSAQRDNSIV
FRSRARRSIVSDWSAYTNITLPPNALSYNITSLEKFTNYTVEILGFTSKGDGNISHRFIV
STDEDVPSMPPASLTPISRTGDFKMDVRWEPVPVGFVHGILLGYRIYFTKVQELGRFSTS
KTEAVTVGPFEQNTTVTPLKNFAVYDLQIAAFTIKGEGVLTDIKDGSTCRCPREFKTTWY
PFPPYITYENGTVGGFIPRILEGAVEYCCSDCVLANGKPASTIDFELDGKGDLARKRGVE
ALISSIDSLTDFSTPVNGFDGQTHYSLYRYVKLAESPGVGFITVMDPHEKAIAIANVFIQ
SWPLLLLSLIMMVAAGILMWLLDARSNSREFPGSFIRGAPEGLWWAFVTSTTVGYGDRCP
RGVLARLFAITWTLSGLVVVAILTGRVATVLTEFGYKGPYIPLYGAKVAAIANNSDFRLG
VRKNARVNTVRIYKSYEEISRALGNQEVKGALVDLYVLSSHNYLFNDPRFRIVRIYDYKA
NYGVVLAGHSMKLEQCFTEHIKAHSGIVFQKIEDNIKFLRTVFTNIPSLSQMGTASRHNE
IRGLEAEMLRTVCADVETEPVLQEITGEELNRGANRAPDARLDIHARGFWDRQQSAFFDV
RVCHPNADSYRELSPKQIFQLHENEKKRQYSRRVLEVEQATFTPLVFTSTGGMADECKRF
HKRLAELISIKKCETYSTTMSWIRAKISFALLRCALLCLRGTRKKRRTFETFDIDFLIDN
AMANIG*
>Spis8121 SpisGene8121
MEWKFGNELAISYVDANNAFKKYISDFGFSSREEIEVVSEEQSRNVLVKTENLHGAASRA
QKVTDFVSGLDLGELQERLVEIFLVCLDQDWNYFAGRLQNIATFEALLKGVLRDNPSVSW
LKWQLDLTGSSVEIAQVPDVSFEDRIRVLTVNPEYDIMMSVSHTALGLKDQHQCITETKY
PGYYYVKVPSFSDDRDEDLLKLMTLRNSEYYLSAAKFRSEIYQILHDFKRYSDEVAGKEP
EMEDFEIKVAPHGPAVQTDETFEDEESPSSSYDVVPAIKFTSWPKCCQEWFERKRVWPPQ
DLKQEIVQGGFHLVPKASPGGNEELEWRISFSTAEVKLMRAKGLGNRNYCYRMFKMAIKE
NISLTCKLLTTYHLKTLLLWASERYPPDRWSDENVAACFLGLLDDLLHSLVTCSCPHYFI
PELNLFANCSMDHLHSIASKVSAIRKFPLRYLQRPGEDPRAGYDNFIAAMNEWKQMNYQQ
I*
>Spis8144 SpisGene8144
MLIKELAHEVRGKYMHKDDGRRTFFLVNTVLLASQQAKVIANHTDLRVKCYVGEMGVDGW
EKSRWESEFNDNNVLVMTAQVFLNLLSAGFTKLSQVNLLIFDECHHARKNHPYAQIMEFF
NRSKQLKPTEVTPLPKIMGLTASVVNGKVKLLRIESEIKQLECTMWSKCDTTCDEDVENF
ATKPKEQVLSYSNEISEDLNKLIQHLSQVLTQGMDFPGDCKVSNDAHGFTKWALEECTRT
LHELGPWAAYIVAAYLINELESDPEKRLCAIVFVEKRYTALILSEQINQAAKLNHDLSFV
KSNFVTGHGTGGKVNFSSETEMNFKKQEEVLRKFRRHEFNVLIATSVVEEGLDVPKCNVV
CCFDFPKNFRSYVQSKGRARARDSNYYMLVPQELKGEKENDLEILREIEKILFKRCHDRT
QPSMRECIESLDTDAFQPYVPEDGGGACVTMSNSISILSKYCSKLPGDRFTQPTPVYKIE
EIGKDSYSVSSGLQQGEPMRSKKYAKMAAAYEACIVLHRNGELDDNLRPKRSLSDDESEL
EEEEEAAAAEPGGNESKPGSKKRKRQYTRKVPEVFVGSLVQDGQSQFLTTITIQVTKLIQ
PQEFVISERLFLNDTCTFGMLTNKRVPRMRSFKLYPNYGEVTVSLQCHTSPLRRNNTKQD
LDILREFHLFLFSHVLRSPVEFTPESMDGYFIVMVKDSGRSVDFDRMREELSRARKQSRG
NEPIVEDAVVTKNYVQCSQKYAVLKVRGDLTPLSPFPEKSQGNTYEEYFRRKYGEMGRIA
DKNQPLVEAKELSGRVNFLVDRKVGTKHKRQVIYLVPELCNQIPIRASLLSVSQILPSVL
QRVTSLLLVADLKTMVAGEGDTTDESSLPPIGAEEGSHRPNQAGEVEDDGLDLEDSDDAE
SEFPGLFSDIRSMFRYIPSSVNHPNSSLVLQAVTTTHSGDAFNLERLEMLGDSFLKLAVS
LHLFCTYSDKDEGKLTRRKTNQISNLALYRAATKKSLGEYLQSTQLARDVWCPTGCQFGD
VPPNRTTEEREKRKKRKLTATEHASQKCITQMIGDKSIADSIEALIGAYLISDGYLGALR
FMKFLGLKILPEVDPNDGIESLAKNSKSGCYARFWPDQTNVTATQGKGDVVFRLTSGLEN
FESNSILYKFQQKLYLVEALTHASYHENRATPSYQRLEFLGDALLDFLVTQHLYFRHVNL
SPGDLTDIRQALVPADPFIIVSEEEEEEEEGIEAPKVLGDIFESVAGAIFLDSGMDLTKI
WGVYYRMMEPCIGILIWAATREHITLFS*
>Spis9363 SpisGene9363
MTEQCAVPLCLPNNCKWDEQTGEYSKSGGARESLCVVEAALERLKGIKGPVCVVSIAGPC
RKGKSYILSRSFDQGEVFPLGHFLDPETMGIWMWIVPDKFKDSNGQEFTVVLLDSEGIDA
VSSGGSDDHCIFTLTILLASVLIYNSAGVPTRTDLDGLDFIVKLSQRIQLHSSTPTTDPV
SGGSLQADANQFHKTFPSFIWLLRDVVLYLPKDCHSIKDYFLTRVFKPDPLQGNQPNQVA
ESILKFFPGFDAFKLPPPSSDPEVVTNLNRDEVQQDVNKPFIRGVQDFRAMLRSRLSPKR
SFNDGELVTGEALAALVNIYVSALNTPGTVPSVQSAWEIFVHTKCTEAKLAALQVYESTI
TSELDGLLPCDSDKIRQVQERAIEEGMRIFQEETIGVSASSSEKYLDELMESMNEALKRW
QNENNRLTKEQCHKLLRALKEEHLDPVLRELSGKDGASVSFSQIIGGYSAIEQGFTRDAR
GAKDICAQVFYEFHPEMQAEIEKYMAYLQQLKDFDESLALERQEKARQEQERRRIEEENA
RLEEERRAKEKEMEILKVKQDEDRRRLEEQFKADMEAQREQMHNMMTANMEELRKDREAI
VEQNQTLKEMMEQMRQSMDKRNDQIAELQKQILALANRPPPPTSISICVIS*
>Spis9366 SpisGene9366
MLVRIQLHSSTPTTDPVSGGSLQADANQFHKTFPSFIWLLRDVVLSLPKDCQSIKDYFLT
RVFKSDPLQGNQPNQVAESILNFFPGFDAFKLPPPSSDPEVVLNLNRDEVQQDVNKSFMR
GVQEFKAMLRSKLSPKRSFNDGELVTGEALAALVNIYVSALNTPGTVPSVQSAWEIFVHT
KCTEAKLAALQVYKSTITSELDGLLPCDSDKIRQVQERAIEEGTKIFQEETAGVSASSSE
KYLDELMESMNEALKRWQNENNRLTKEQCHKLLRALKEEHLDPVLRKLSGKDGASVSFSQ
IIGGYSAIEQGFKCDARGAKDICAQVFYEFHPEMQAEMEKHMAYLQQLKDFDESLAFERQ
EKARQEQERRRIEEENARLEEVRRAKEKEMEILKVKQDEDRRRLEEQFRADMEAQREQMH
NMMTANMEELRKDREAIIEQNQTLKETMEQMRQSMDKRNDQIAELQKQIVALANRPPPRP
PCKPFCVIS*
>Spis9372.t1 SpisGene9372
MWDPRQSTDGSTSITTDTLPSNANASASKEGKSGKESLNTGVIDKKTPGEKIGPREIPST
GNQQKAQTPLQSGDREISTLQKQILKVIQSKPHPCTLSDILHSISISATEKRTIKCINLL
EQEERIIRILQMPPMWRIAETTEEGKDGDDAAEDIPPLGTLVPDYESDEFEKGVEANQEQ
STTSPATSQSEPLPSTTNQSESLQPRQSKSDPLSSQKGSTSLAGGPPPPPSAHFYNALMS
QCSRKPAPVVMAVRPTVSPTSHPNLHSTRSRPPLPLMPSLFPRPSRPPVAASRFSPPSFL
DVQTPLNSNVAVKMSSNSFLVNPADTKLNQGNLEETNASQEDGTTSSQNESFNVRSVPCT
QPQAAHPLSVSFASGSTPQKKPPSTQRAIAKSLQDSSNISLTEGVGRIPLPPSAERFHEL
VSRGPQAVPTSTKSPVACTSNQASMLSDLEAGILEFMQRERKSFETLQLAKKFGLHRKKE
INPTLYKLQSLGLIYKMHEHPPTWKVRQEVSSLTFEGSKPVELSSTAPAQKRAFPTADEQ
EQVQLGIKKHFQQAETSPTHAGSGLSFFGPSLQGKFAHSSRSNPMAQPASSHGSEKNPPE
VLSSVAYSAINKNPVSALNEYVQKNKMELTFESLSQGRAFVVAAKINGKLFPSAEARNIK
DARREASDVALRTLLGRNMNTGIEEGSLTITDPSASVLSKVRTHFDLIAALSLHTFLQIA
ASISVNFAGRKVVACIVMKNSPEDSGRVVAVGTGNRCVTGERLSMEGKVVNDSHAEIVAR
RSLMRFFYRQLNSYCDGNESIFVPKEGPAKLQVREGISFHLYISTAPCGDGALFTPREEP
NTDLSEHSKEHNPTFTTKQQGILRTKIEDGEGTIPIDPSDGIQTWDGLLRGKRLRTMSCS
DKICRWNVLGLQGGLLSHFIEPVYLTSLTLGYLYDHGHLSRAVCCRLQHNSDLNTQLPAP
YYVNHPWLGRVTAYDPPRETEKTNNLSINWSIGDTTTEITDGRTGACMSRTNNSPTPSRI
CKAALYASFKEIGTKIGREDLVNVETYSEAKKMAIEFQKAKQMMYAYFRSSKYGSWVGKP
MEQELF*
>Spis9689 SpisGene9689
MEIAVKRRTGRDFSALHDVVVKPEISSLGVEDFIDNDSRLLEIVNSTDEIKTKDNGYIYN
PSMQTETKLDLSHARCCSCWDYVEKCRQAPNATTAIINGSTFDDKAAVEKWPCGVLDILC
WFCPRIHRINITGCKSLSDSSRIIDCLDPSFLIHCKDADRHIRNFISKDSTSPLVIREDW
SLLHSAVFLGDVNLVKELLTKRSWDEEDILKSSVEMAIVQHNCEVLKVFKEESNIHGFMN
PLRLVQLSLLTQHGSTSYVHHHLTSNPHPVEVITTDNDVLQAARDAHNSQDCNFFELLHI
IYGKDETSIKLKLELLEGIFRTIQVNVTSDFPPLFSCWNESAICEAVQDLMKETGSPSYN
KIEGSPYLTFAIPNVPLAVFLIHEGAHVDQTDDSGCTTLFQAMSEWLIRPSIQKELFVEF
LICKGANINFKNYRGESLLVKSLSTFQADRDKEDHLLKILRYLLNNGASAKTKDDSDSSP
LHILVNLSRKLSSLVVCEGIELLHKSGCAINARDAEGNTPLHLWAGLEVKIKNFEKIGKK
IIDCGGAVNARNDYEETPLHFAQFLEQVELLLKEGALPNARDLRGETSFHKFVRKETLIT
DKLKVGRWKKCVTSGMDPWKKNNSGVCPFQVLLEKGFLKSSLRLLKVVFEKCGNKETTES
ARCFKDSEGNSLLHLACITQAEAICEYLLQKGFNVNDQNHCLQTPLCLVCSKVGSWTSEK
MQNFILLLRRYHADPKIPDGDGNTCQALLNGYEALKRSLRKNVKKMEISPILKWRKESEK
HMNAFHDISSGKNCQKVGRYHHHQDCIGKGSFSLVFPALDEGDGRELALKRLEKARLKEA
HIKREIDCLIKLNDCPAVVNYICSFSSSDFHYIAVELMEGTLDDYLTEQMGGDAVDICLA
IHSGINFLHNNGVIHRDLKPQNILYKTTPSLMIKIADFGLSKILQKAKYFGLSDTVMHSR
AGTKCWKAPELFARGSQSKHSKGSDIFSCGLLFHYTLASRKHPFYDLEEFPAQLESPDTT
ENIKDNIRKNNSNFCPSLSPEAIHILTRMLSPEPKERPTASSLVSFPFFGDKETRNDFLR
KVGNEKEFIGSRSETSHSPTDVEIELQKQVGKQWKNASSWILNSSIYAVYLEVTSHPKAG
TYRTKSAVHLVREINSLKAHKVHHIDTEVEGLDCKAKHIVSNKLKSRVEKSWSIGGLRGV
TEDGAKYQVSPELSTPEKIRQAYRRSNIAFDKKIGSSHPAAQGKSNGVEAPAGNCCSPIH
IPQTEALSDLVYDAIGAA*
>Spis10111 SpisGene10111
MEIVPPDVEFITKLEERYKCISCDHVLIDPAQSSCGHRFCSSCLEDIFKREPTNPKCPDD
NEPLQKNLIFRDKYAQKEIFALDCFCPKKSLGCPWSGKLANLQAHQAECSFSEVKCLYSH
LGCTVVVFRYQLAKHVENDCLYKVVECPYCRNGFPGVKMREHLEECKKFPVKCSFGCDKS
DIPREDLKEHSKVCPRAPVPCNFSFVGCTFHDCRESLEEHLRSRATEHLTLMAKFHEKAQ
EETKNVQQQLKASQELIKTYEARLALQTEALALNKQTLSTHQVKLARVEENVDSQRKNMD
ELRKSVEALINAKDSKHANDEVMRRINFQDERLALLADEVVRFGATGARVRAGNLEPGDN
DHRFGNVEHSIALHEIKLADQDLKLQIMETTCYDGCFLWKIDNFQRRFRESVEGKTISIY
SPPFYTSRYGYKLCARAYLNGDGPMGKGKYLSLFIVLMRGEYDALLTWPFQHKVTMKLVD
QERLSHITESFRPDPNSSSFQRPRSEMNIASGWPLFCSHSLLRSRGYVRDDTMFIKILVE
GNGIAMI*
>Spis11276 SpisGene11276
MDSYLIPLDMITTPPKDHLETPIYVKHFDIQGNRVRPPMRYNKVEGSTLFLEYVMSAKGP
QVIDKLMTVGFRPERGEDTDYSESILKRGILFSGEVYRFLGHSNSQLKERTCFLMNDSEV
HIYELLAEFGKFSQIKSTAKRAKRIGLLFSSFNQSIRLEEHEYDVIDDIRRGNYIFTDGC
GFMSDSFAVKIQDVRRLESKPCVVQVRYQGFKGVLLLNPQLDDSLKVQFRKSMKKFTIPN
EQMRRTCTTFGVVKCSQPYTIGYLNKQITMLLADSGVLHSYLTGLQNDFHALLREVCSSE
QSAEYYLRIKGEHKLLNWLHKNGLESDRLQRELKSLRNKEIRKMQKECPRDGSDDASQTK
GSKCKLRVLVPNSRVVFGACDPFNELEYGQCVFQPTLFDEVQIAEFQAAQEVIVVRNPCY
HLGDIRVLKLMKNLQEYEYLSDCIVFPTRGSRPHADESSGGDLDGDEFFVSWDLDLIPPW
RSAPFEYSYTSPLVTIPNAVKGYMNQLTSYLRDSTASLAHLHMPSVFGSVENAEKAEKEK
ERRHMLEYFTSFNNDLVARVDAVFMKYAALYGPSCSECVYLTRFFSDAVDMLAEKERVLA
KVRELDRDYPRGFYQDASARQPDFLGNILIRMKMRKPPFQQGDDNRLAATRNIFHLYTQP
GSQDLSSFRPLERARRREDERPWEPGCTDTMENFGRSVHLSIARLFVKTITMNPFCIPPE
MITTPPEDHLKKAIYVKHFNIIGSRVRPQMTYNKVGGGNLFLEYLMRMSVQGPQGVDKLM
TVGFRPERGTDKDCSESILKRGILFSGEIYRFLGHSNSQLKERTCFLMNESDERIYELLA
QFGEFSQIKTTAKRAKRIGLLFSSFDQSINLQENQFGVIDDIKVRKYTFTDGCGFMSDSF
AQEIQDVDRGLESKPSVVQVRYQGYKGVLILNPHLEDGVKVQFRNSMKKFSIPDERLRTS
CTTFGVVKCSRPYTIGYLNKQITMLLADSGVKHSYLRQLQNNFHYMLRELCSDRQSAESY
LCIKGERKLLGWLHDFGLGSPRLQRQLKALRAKEVRKMQKEKADEDESSLTQTLKCKLRV
LVPKSRVVFGACDPFQTLEYGQCVFQPTLFDEEQMEEFQGAEEVIVVRNPCYHPGDIRTL
KLIKNKPEYAYLSDCIVFPTKGSRPHADESAGGDLDGDEFFVSWDKNLIPSWRSAPFDYS
SNSPLVMISNAFSQLGQWTSSLQQRVSCWGYSKMPSVFGTAEEAEKKKKLKERTHMLEYF
STYNNDLVARVDAIFMKYAALYGPSCQECVNLNRDSSAVRVDPVEWYRVWMQQKPPFNRG
DDVWTSMEENTPDLVREAVPQLIVSQKNTACAKLEADADMDEPEELTGISPPQSTDANVE
QCGRKLSLKDIRRYEKKTLLCPGGCGYDLDLTDIPTHDCIRDLRQKLESAERKLSDKEDE
AKETGEMENTYREQLALQDCKIAQMSTEIKELLLERSRRDEIFNNKETFYKEQITALMDQ
VAKLERKLQLRRPSNQEDESLNETNGAKEWAYRYDKLLAEKITLETLFQRRERESQREIY
ALKEEATMLRESLHLEREMLSLEHDHVTFNKLAVLTDQLESLVQHKQHRGRHKNSHKAKD
LGNETLNGRIRKRVPNSVGSSNSDTVDEEDMEVVSN*
>Spis12948 SpisGene12948
MVVTIDEMVDTKFVDKVDKRLKCPICNRVFDEPWQTSCGHRFCKDCLEHLLGQENPGCTI
DGESISRQQSLRDKCCEREVLNLQCFCRFNKKGCEWKGELRHLHAHEDSCQHGAVKCQAC
GDNVERRHLEAHREHDCINRAVACTYCGGKVRHSNMKDHLEVCPKFPIQCILNCGEEGIP
RDTMQEHVTTQCLEAEHLCLFSIHGCEFKGTKRTIDQHIAENMESHLKMMNYSSHECNEK
SKQMEEKIGCLEQEKTALEHQLQNQAAELAAARQNIQTQQTKLSMVENSMIEQKRTTEKL
LGNLKVFEASRTKGDLVSSQMEEIMNTLREHERKVSSLHGEVARLKLSPANPKGASDYSP
NSAVSLTRESERRLERNEHQLALHDIQLSDHDMQIQMLEATSYNGTYFWKIDRYSQRFQE
AVAGKTLSIYSPPFYVGRFGYKVCARLYPNGDGFGKGTHMSMFFVVMRGEYDALLPWPFL
QKVHFRLIDQDRIRDTYDAFRPEPNSSSFKRPTSDMNIASGCPTFISHMEMRQGGYIRND
TMFVKITVDTTGLQGDMWQ*
>Spis12951 SpisGene12951
MVTKIEELVDTKFVNKVDDRLKCPFCIKVFDEPWQTSCGHRFCKDCLERLLGQENPGCPI
DGESISRLQSFRDKCCEREVLNLQCLCRFNKKGCEWKGELRHLRAHEDSCQHGAIECQAC
GETVERRHLKAHREHDCINRAVACTYCGGKVRHNNMKDHLDVCPKFPIQCILNCGEEGIP
RDTMEEHVTTFCLRAEHLCPFSVHGCEFKGTKETIDQHIVENIESHLEMMNYSSHECKEK
SKQMEEKICRLEEEKTALEHQLQNQAEELAAARQNIRTHQTKLSMVENSMIEQKRTTKKL
LGDLKVFEESRTKGDVVSSQMEEIMNALREHDKKVSSLHGEVARLKLSPASPKGASDCRP
NSAVSLAREYDRRLERNEHQLALHDIQLSDHDMQIQMLEATSYNGTYFWKIDRYRQRFHE
AVAGKTLSIYSPAFYVGRFGYKVCARLYPNGDGIGKGTHISMFFVVMKGEYDALLPWLFL
QKVHFRLIDQDRIRDTYDAFRPEPNSSSFKRPTSDMNIASGCPTFISHVELRQGGYIRND
TMFVKITVDTTGLQGDMWQ*
>Spis13109 SpisGene13109
MAHRRNKLAKHKIPAKPKEVELSINIWGSRFHSERERRSRRQIEDFKDLLKASRFQVAKA
QEPVNSPTGNARIISIHLKTTESSKAKFFERFRREWCSSICQRGDSFWMESETPEDTSKY
KTDETGQMIRVASFSFGTFTTPGTYVQHWSSEQDSVFIQDGSIESEFQHDLGTFTIFFFK
GGAVKGSREIKIEMEHRQFENYVVVDENFTNGKISFYFPLQWPQKISEERILEQDEADSP
LGLMTGLSRRGFSLCFSSINTRFPRGHTEAPKKPTLSDPKIKYALECLLSRGFKVRDRVS
RKFYDLLRSATNRYGLLLANTLVSPEKVCKALYKLVNIVETDRFCPLQHYLERLLYGDMT
HLTAFEFEIPQHYVYVPRLIVTPTQDYLLSAELVAENRVIREYGHEQTMRIAFREEDFSK
LSSTYPEGLKHVLNERVVELLSNDIHIAGRKFEFLACSSSQLRDHGAWLYDKEHRAADIR
GSLGQLNEIRCVATYVSRMGQCFSSTKEAVTVSIEEGCTVEEIPNIEVKYKDVYFECCDN
FRSGKYTLSDGVGKISKALAEKVADSLDLDPTPSAYQIRDGGCKGMLAIDPRLPNGDEKE
ILQYRKSMKKFNSKHPALEICEATRPSDMRTFEAVDIPALHHLVDCVVFPAKGNRPHSDE
MSGSDLDGDKYFVTWYDKLLPPKDNVAPMDFTSPERVVLHRPIEVPVMIQFVADYIKNDQ
LGIIANAHLVHADHDDKGVFSDACIKLAHMHSDAVDFPKTGKCPSLPKDLRPDQYPDFMM
KSGKPRYNSQRILGKLFRKCKSLDRAQQFSNEVSQTQITPDPDLIVPGYAHYLEEAKAVR
NHYNTKLAGLMSIYGLRNEGEVITGCLVKKASAWYMATYGDKGKDEVQTTASSTDPNHRR
EQEGDLKRLLSFPWVVDRILASIKKAKNEERERDGTPAQHAVDAVGDVITDQAAYFFDKF
KSELVDTREVQIEERNKLKNTLNRLLGEARVPKLALFDSSLTGISVGDEQQTHVEIYAHF
KWNASEREQYECLRWLRTVLDRAGEVQMQRHPVVLHFQRSSQGFKLLKQDYYITADSNRF
QKSVYVSMQVQRCPRLLHLLLVLIHWGRRKHLIENSGHGFLSDENLATLFLVFCEESNLI
NKLSSDDLQNFTSRHLGLPSSAEQTEAERVWSNEVLRDDYQERLKGLISDITPGHLLIKF
FYYYSLVTDDDPLHLRNVKNPLKSHEKLCPNVSREESNRFSDAALHTFHELAQSCSLDSL
TATSHAENTRELKETLTIPNTSWGALRFAEEFVRMKLSALTSAHISLRPAQTGYILEATG
NYLTLHTVQNELEKIETTCTSYIYDHTVSGASQFLFLDQNEPNDSVSFKRLKKGDCAVNL
DRLNESLRLCLDDEPNDDLAERKFLTLISSQMRVFNREHLPHVHGTERLMIRAEFGTIYV
QNAQIFASNVGAVEKILSQNADAKNRPGSIHALPKNLMTQISTIVGRCELQFFDLKIPPI
NWVVADVKAPRLARATSPYIDFRVTVCSERKLGDDKDEVMSSPGYEMFRTKSVLSKTDDT
SLELASGFQNKISFLRHDKTSIYKISDGKLFLEVKEVVKYDGKGSRFLKPFKNFTEAKIF
GFFDGKGGPDEAVKVSRDLWSAAKRLRSHIR*
>Spis13785 SpisGene13785
MNSSSETNGILYRISNEMRGQDLQNMKQLCHGQIPLRDLEKSTSPSALFQIMLQRRLISP
GNLSYLDRLLDQIGRADLARKIQTSGNDTTMETESAVSSNPADKSYRAFLMKLSDELTRD
NVDSLKFVADLPDGIDENVRSGKDLFKYMIQCGRIGPCNLDHLADMLQEIHRRDLAERVR
KFQSDEAVSPSAAKTEWPAQSPINGQRPFAPTQAPPLRPLVTGKQPTMHQMGEPRPPSAP
LLSPAYFLRGQGGSSDNVEPRFPVQAGASPAEIVAPMQQLGVDEEEAMPSYPMRNRPRGI
ALIISNERFEGNPDLRDRQGNQKDVNQLRELWQFLNFDVIVESQLESHEMYNVIRRISTM
DHSNFDCFVCCLLSHGANGGIYGTDSVLVEIKYITAMFKGVACPSLANKPKLFFIQACRG
QDFERGARIEADAVESNPEDAMRNNAEPNESHFLLGYATPPGYVSWRSQVHGSWYISKLC
EVFRKYCENYDVTTMMVKVNDEVSDAFTKRGYKQCPAPVVTLRKRIYLNNN*
>Spis15070.t2 SpisGene15070
MDSTTSGQRKLIPRGAMPTALLQQKMLSIPRADGKSVSASFQCDSGFGDDEELRSRSIER
NNEVTSLHSVEERTENLSIEDPETDTRHPSSESQDSSLLKNEELYLNYAHTNDVRYLLAQ
DHVRKQLYLQDDDGDTALHLSIINMKPMETDAIISVAPCRECLDIPNDLKQTPLHLATIT
RQPAAIRRLLEAGAWLNIPDRHGRTALHLACEQGDIDCVKEIVRPLHDKRWGDETNEKVY
NMLHERDFDGYTALHKAVFSSNVQIASYLVSLGANVNVQDGKSGRSPLHHAVEAGNLSMI
NCLLYQCHADPDAMTFGEVTPLHIAAGRGMESVVALLLAAGSDPSLTNYEGESPLNVAAS
KQVITNGALMLKSLRFMTW*
>Spis15264 SpisGene15264
MSGEKLVKDLSYEAHFQIYKLLLPPALGRDWKTLADKMGYSQETILYYECLNNPVKELIS
DYESKGKPISELLTFLEEMERFDLKTDLEKYVEETPTPEEREEKIRLELEMKQGQAAEKP
KTMSDRYDVFIAYAQPDRPFADELVKKLEAPPYNLKVCIDYRDFLCGNDPMETAAEAIEK
YCRKVLLILSENFNRCEKADFQANVALSLSADVRHTNLIPIVYKPCKIPTTLQFITHLDY
TKKEARQHFWNLLTMSLGCSNGCANNREI*
>Spis15801 SpisGene15801
MEDIRLREMSDIISSPENRAKNPVSLLMEAGAQVGQPVTFNYKDDLAMGLTNTRVFTCEV
KVGSERAIKRTGSGYSKKQAKAKCAEAALELIRNKTSATTTSPEASKGSPSQTSLENTTP
TSPLSPAGRPYSASTDSNPIGSLQEMCMKNNWTPPTYNLIQEEGEPHTKTFTFECKIRDL
ISQGHGRNKKVAKKLAAENMWTVISEANKSLSLAGVDTNVSSSPLRNPGMQPTVSSPSGS
SPSRSSQSNSPVSFLSSHLYSKMEIEEPCFNKVAHGGSTPPPEVDAVNSVSDKFCSALED
KGKTSGFTVTYHDLPEKGYSGNYMCFVRLNTEPPTVCGGMGHKKQAAHEEAARNALHYLN
TVCNY*
>Spis16283 SpisGene16283
MVNIVLGESLFSFVIMLQAKPNCEKTTGLTQQLRRFSAEHVKINKEDTHQTKHLVDSYLK
NGVLRYIFDNSQPLAISKLEYTGSLYERLKTEAADEVDVMVVLQTDKQEVILEDAGVPGF
VLLKLLKDDSPLKKYTNTDGYIIPDKLRASWFFGLVQKAVNELVLQGEMKVRSHGPAVQL
DITDSNSGKKLSADLVPTFQIGTIDYFVAKSYTGSIVPACDCKLLWRKSFSLMEKARLQE
MDKEDHGCRHELLRIIKSIIRGEATFAKLKSYHLKTAFLRYNSNSKVSWDKDQLGERFIE
YLESLYAAVNSKNMNHFWVEGINLLDNIPSKTLENMADRLRKILDSDKERNKVLKCQIPV
SMATNDNRAENCPVTSPGKPKPIQLDMQQTPTDLLQVLRRFLDSLGTVLSEDAKWSKEVI
EQVVKDGLLKYCKEKSDVDLLSKFEYGGSLFENLKTKHSDGDDAVILLVLKGKKGFIDSE
VNDAGYAGIKATEGSPYKEFSNPDGFLVPVKFQNWLFKLISKAVQSITSKGASTLSLKAS
NSSGLKVCISEQSKALEVQLVPTFQLDGEYFVPSSSQHGYLPTGVAQDTAWIKSYTLMQK
ALLKDMDKDQGCRHSLFKVVNTVLHKEATFSPLTSFLLKMCLLWYNKTTTDWGQDSLAEH
FTGFVTFLRDALQKKEIQHFWIQELNLLTNISPKTLENMHTRLSRILNSEQERRKILNI*
>Spis16949 SpisGene16949
MASLAEQLRALSNPEPSRIDLDEDEFDVTRAQTIKNANDGEDFEDQGTSVASNLRKKTAI
LFQDVDKKYAGHKISRAQLEASREHVSGSGEEEEDNEEEESESDSGDDLNGVEIPEDEDY
LDSKEDNTEGSVDEVERVTFSDDNDDEDIDNDGEDSLHSGTDNESDEEFAGSGDDSDING
DGGKSDNDIEQDEDDMGNNTIQQFSSTSLKEDIEKGTAAKHQLSLWDSFLEMRIRLQKAL
LIGNRLPQLDQHASLNFSGDKNLKDTYKEGRKSVAKLLGNLLWIQEKLLDQNPDTKDILY
PGKELSKSTGQGSDVDEEIPSDTEDEKSNNDDEEGDNFTNKDQINGKQAEGSLKLPAKRK
HELATSEYAECISKRHAAFKGFRDATISKWSEKTRLASGKINSKTFGSFDRSAVAQINHI
LSDKSRLVKRTQLKRTPYRVLGKSEKEEIQDMDSNKEQSDFHLKDYDEEIFDDDDFYHQL
LREFIEQRTGGNTDNPIEMGRQWLALQKLRRKVKKKVDTKASKGRKIRYDVHGKLVSFMA
PIEKGTMADSSRPVSSREPSVLKNDEECGKCGNGYKEAPSESSKPDTYGAACPRTPVKLM
PLSKKLPEQLSKGLNKITDYISSRVNTKAQLPAISANIFYQDRTLWSLHKGSKVAKREDI
PDDQTIYRIGSVTKVFVVLMVYKFYEEGLIDSLDDPLSKYAPEFYIQNPFNGENVTIRQI
TSQMAGLPREAPCFFICRNDTSEEQLQLLKNRSLILPPGTMPSYSNLGYALLGRLLSEKL
LKNQTFQTWVKESILEPLNMTRTGFEITANVQENMAFPYSKNGTKMAFMNIYWVAPAGQM
YSTLEDMTKLGMMLTQPSKQTLFRPASLWEMISPADIAPDGTTIWGAPWEMELQEHFVVR
RKGGAIDSYEAYLSVVPELQLGINLFISAIHFIQGGESSRMIHDIYKILLPIMNQTVVEL
ERSSKFPVDPKPYIGNYSVNISDLLSNKVTTHLVEVTVQHDILQVHFINSKEQNFQIVYI
GTELVFQADFKWPSSSCFYERMGSYQDLHFLPFDQNGVSPGFTVPGRAMIATRSS*
>Spis16963 SpisGene16963
MPGHRLSKRDIEAMAEKYFCMYCLLLLRDAMQTSCGHFYCQSCLVNLIKDETSMVMICLK
DQTRLLPTQVFADKFMRREILALVVYCTFVEDGCQWKGEVRHLESHTSTCEFLKLPCVHP
GCGVLVKKADLTKHLKEECMYRLEKCPFCQQQINLNKMKVHHETDCPAYPVRCGNCNRED
IPRRRLRDHQDPTFGDCENVEGPCPFSHIGCPKKEVLSKRERKKHVEEANTFHTSLLLKQ
ILPMTKEIEGILTRNPSVISRNPQLLSNFDGVVQDILNQLQSGTEERRNQEAKLREHSER
ITLLERTVALGNVSGTEASVRRLPEAEGDLPSGENSRRLVNLENRTADHEVLLVENNRTM
EEVRRDVGNIKRQLDNIQESSRRHDRRIESIEHTLALRNVTLADLEEYVRQQEFSSYDGQ
LLWRISDYARKRNEAVTGQQVSFYSPCFFTSRYGYKMCARFYLNGDGMGRGTHISIFFVV
MRGQYDALLRWPFRQKVTFMLLDQDNAEHVIDAFRPDPNSSSFQRPRRETNIASGCPMFC
LLAELNNHAYVRDDTMFLKIIVDTTDL*
>Spis17143 SpisGene17143
MPRNDGNQVKAHVEVFVMPGYHLAAIDRSGIDEKNLCPKCNELLKEALQTIACGHRYCKA
CVEDMLSQGPGKCVIDDAIIHQEQKMSSTPLSNLIRFPGPIVDRFVEREIQSLTLHCVNH
EHGCAWKDELRKREAHEAVCEYVKVPCVHSDCGELVTRAQLADHLEQRCQYRLETCEYCH
ALVTFAVMKEHHETQCPAVLIECTKCTRKDIPRGQMASHIDPLKGDCEEITVPCPWSQIG
CPESKAMKLQDREAHDVKNVAVHMTLLFQTVMQLLSLEGSNLREPNHVNHKDVNMPSQKE
LERCVEQIEHALKENEELKSKLLQQEQRIHQLESGGAGQNKPIPNSSVTGQESTMELSRR
IHNEAAKTADLEVLIIEGNRQNEDLQRQVATLARALEAAKETINRLQRQFESMSHSLALR
NVTLSDLEEYVTQQEVSSHDGVLLWKISDFARRRRDAQSGAQVSFYSPCFFTSRYGYKMC
GRIYLNGDGIGKGTHISIFFVVLRGQYDAMLRWPFRQKVTFMLLDQDNVEHVIDAFRPDP
NSSSFQRPRREMNIASGCPTFCPLSELNNHAYVRDDTMFIKIIVDTTDL*
>Spis17847 SpisGene17847
MNTEVVIDKRIPDKWRDYKPCGVPIEGEKIIAFKTPLSHQYDNESDQDNGIKTYERFTPM
DLVNHLSQKHIKLGMVVDFTNTYRYYNSKELFDHGILYRKIKCVGKEIPDENVVERYLIE
CRGYTHEDAIKAFNKARGHDMERENYLEDLRKKNTKFDFPSYVCIGDNRKRDEIPFDRPR
HLHTKSRYSTKHDAFEEDKANWRSNYIRGNTNGGDFRSRYHDQHVNRYQPPTSNPAQRRH
YSERRFRNERHGEDNRDNYNRHDNYDRTYHNPERDHRNYSERNYNNYGDGYYYSNNFRGY
DRGHYDYQNYASSSRSGRNREDSSRRDHVMRTTFVRNRPKPYTQHRGKRT*
>Spis18193 SpisGene18193
MENGRQRKLSKEGWVEERCLGTGTFGTVILYENKISKERIALKKCRLTLNPQNERLWRQE
IEIMKRLHHPNLVSAIDVPLPLNVGVFELPLLAMEFCSGGDLRKVLNSPESCCGLKEKTV
VKLALDVAAAVEFLHGHRIIHRDIKPENIVISHAQDKVVFKIIDLGYAKQLDQESLATTF
VGTLKYVAPELLGKVKYTKTVSIK*
>Spis18233 SpisGene18233
MNTLFLLVPTRRPSHIAAWNTSSTSILLSWKPLADPYFLHGIPRGYLITYNRIDGLESTV
QVQVHSSTLSLEVESLDEYVEYQFRVCAFTVKGAGPFYSINCTTDQDAPGAPPQHVFGYN
ISKHDIQVLWEEVPFRDVNGILLGYMVFFNESSDEVFNETVPFPRKNVTLSFLRPYTFYT
IQVLAFTIKGNGPKSPPIIVRTEEEAPQVYPWNVTGYNTTSRSIHLQWSAIPQELVAGVL
REYRVVYVELNDLNYPVKTHVLRMPIDQLSVNLTNLEKYTNYSFQIQGISKFFGVNSPPI
IIITDQDVPSHPPLNIISTNTSSTSLLITWEHIPKKLIHGILLGYRVFYHQRANEYYGGR
RNRRSVETINETIRTLPPNATSLRIFNLKKFTYYSFQVVGFTSKGDGQISLTYNVSTDED
IPSKPPMGPSAVNLSGPHSILVSWKPVPEGFVHGILLGYRILYRVLSIAEVNVRQPTVTA
TAKPTALNITLTQLLNYAVYDIRVLAFTVKGDGMDTRSIIAETCRCPLQMTTNWHSLPPY
MKSVKVSNKGTIPFILNWATHTCCLPCANGHGSSSVDYEHDRGGVTAEKDNVSSVHKIEY
ESDFSFPIEGYRGQSTFGVYRYVPLMESPGVAFVAPVPSLDERASFVIWVTTACFPMFLL
SLLMMVLAASVIWVLESTANPEEFPSSFTGGLWEGFWWSFITCTTLGYGDKIPRTFLGRL
FGIAWTLFGLVMMWFLVADMTNALISYSMLQTTNRKVYGARVGAIQGSPEYLLGLRKVAN
MNPVQQYHTYYAINKALKDKEIDGALIDVYVLSMQKHLSSNRNLRVIKVFDYKKTYGVVL
AGPSMKLEKCFLDFVKFNKREIYHRIQETIWLPRPQEESVAEEMSGGLFDTNSSQFSFSY
LFLTSVLGFALLCGLVGQIYCKKVKQHSNIIGPDKHFASLRQELSQEVNTFYLRVSKIAN
ELRRAHIKEKRQLLERRRRKSFFQITLTSVRKLPPTNDID*
>Spis20371 SpisGene20371
MDREERDLINENITQLVEDVIPIDMLPYLPCLTKSDKEKIKCEETNHGSMRAAQELIDRL
VRRRNSFREFITALCETGCRHLAVQLCPLQFHEENEQGDVIRDARDDRNQEIIITDFRNQ
IALDDVNHA*
>Spis20372 SpisGene20372
MRPYARSDEKKILNERLKDFMEEVIPVDLLPYLTCLQQTDKEDIEATQNNKGPTTANQTL
VDRLKRRDKGFSHFVRALRQTGNEQTALLVDPYYLYPSKRSPGPRDDWTAVLRSSGKVRE
ITEFRQLLHVLKAKEQREILGITPASVVDVKWPTVRCKALVENVVLYDTQGIGERKATDD
VVIELCQFENLDEGDDEVAVPDGSGIGYKRIGTAIGAEITTDDIKDRCVAEFMTTVSVRG
KIFFLDSQTQREAKRYPLQQNEAFTSDERETEGSRGLKEFELNLVEAAKGALKFETLKYD
MQAFIAKAKEDSATDDDDGSVPEVEEEIEIPPVYLGTKANPFNVCELELREYQKELAAPA
LEGKNTIICAPTNSGKTYVAIEIAKNHLELFKAEAPTESSRRKRPKVVFIVSTVNLVSQQ
KERFELYLRDKYSVADISGANTMEIPLKYLLQSHDIIVLTAQILVNALNSKTKEEQVNLE
DISLLLFDECHHAHKEHSYNRIMETYLALKKQPRKQGPLPQQKERFELYLRDKYSVADIS
GANTMEIPLKYLLQSHDIIVLTAQILVNALNSKTKEEQVNLEDISLLLFDECHHAHKEHS
YNRIMETYLALKKQPRKQGPLPQVVGFTASLGTGKAKSVQKAEEHILLVSANLDAEVIST
VRKNQSELKKFAKVPERNVHQVSTTGKDPFEKIISQVMKRIEAKVKGRKGEESTSVPQDD
NKACQQYRQWVEELSKSAVADADRYLITFAEHLREYHIALTINKSTTLKNAKKRLEKYFK
SLDREKFLPIDKTLERLFQCAMELLDKNVEEHGEPENPFLMKLKELLLQHYKEVTPQKRE
KVDHSSNGKADSENDTAKKCNDGCMEGESLEAGASSRDSEKRREEDAKSGKEDKANGGNP
EEHAKVVTAQEYSTHDREERELPSTYEYTIKDTMKLSELSTEGNLADEGMYSVLVSEDSG
ALKRENTNRFRETLMVEALSKVQNISTNDFQRKVKAIQDKNFRDRKLKKGVMASKKSKPV
PDDVTLHCRKCNAAVCQAHDIRRVRETYYVIISSDVRESKVVLKNYPSPKKIDDVEFNKK
IYCKKCGQDWGVSVRINEVEWLCIKIASFVVQFPGPNPQRIMKKKWKDLPFSVEEATFEE
LWQQAEHEEQDCIEDDLSDLLD*
>Spis20373 SpisGene20373
MKPYEKKILEERLKDFMEEVIPVDLFPHLPCLQQTDREEIEARQNFKGPTTANQILVDRL
KRRDKAFPQFVRALRNCGNEHTALLLDPFYHYPVNAGDDEVAVTDGSGVGYKKIGTAIDV
SFKGNLSFETSADDQQTESGFDLEEYLAEVFMKQSSEESKRMRKDFQKHLPQGAVFVNTA
KGSIIATFRLSTVEAAEKLWEMYSEETFQEKLKEVLVEDTLKRHEKLPDKPLELNIRFSE
DRFKQIQKKLKEIEEEQERDEQMRSSLCSKQEGSAAEDDGSLFEIEDEIVIPPVFLGSNA
NSFNFELELREYQKELAAPALKGKNTIICAPTNSGKTYVALEIAKKHLESFSMDTEAADC
SNRKQPKVVFIVSTVNLVSQQKERFEAYLGYKYPVVDISGAKATEVPLKYLLKSHSIFVM
TAQILVNALNSKNKEEQVNLEEISLLLFDECHHAHKEHPYSRIMERYLAFKKQPRHQGPL
PQVVGFTASLGTGKAKSVEKAEEHILLVSANLDAEVISTVQENQSELEKYANVPTREVFQ
VPTTGKDPFEKIVSQIMTKIETKVKGIKGKLLKSVPPDEKGSQQYRQWVEGFYKDSVTDA
DRILITLAEHLREYHIALTINKSTTMKNARKCLKKYFDSLDREKFLPVDEKLTNLYQTAM
NMLDKHVKEHGEPTNPLLMKLKGLLLQHYKDVRPPRMEKEDKTGANGLENGIENERNDKG
SAAERSKVGDDGDKKGKMRRTSSNSQKDVETSDGSQKENRNEGTSLDDIAHDGGENGGNS
YEDSKDIGTVGATDDGSQKENRNEGTSLDDVAHDGEESVGNSYEVSKDIGNVGATDDEYE
EKEDESGIAEENNHEKPSQEANKSEENFQDEKSSNKSSVEQKEWKGPKGIVFTRTRESTV
ALDDWIKEDEELKAVLRPKALVGSGDGNIGMTQNEQERVISRFHKGETNLLLATSVAEEG
LDIMDCNFVIRYDMMGNEISTVQSRGRVRAEVGMYSVLVSGDSGALKREYTNQFRESLMV
EALSKVQKMDQKNFQRKVKVIQDKNFQDRQLKKRVMALQNSEPVPDDVTFHCRKCFEEVC
QAHNIRRVKETYHVIICSDVRDSKVVMEEHHNPKALDGVEINRKIFCKKCSEDWGVTVLI
NGMEWMCIKISSFVLQFPEPKARRLTVKKWKLLPFRIEEATFEELMQQAQQQEAKDDLDD
ELSLSFD*
>Spis25574 SpisGene25574
ADEGMYSVLVSEDSGALKRENTNRFRETLMVEALSKVQNISTNDFQRKVKAIQDKNFRDR
KLKKGVMASKKSKPVPDDVTLHCRKCNAAVCQAHDIRRVRETYYVIISSDVRESKVDALS
KLTAADHI*

## Sheet: Table S6
Table S6. Differential expression of immune-related genes in N.vectensis (Massachusetts population).
		Deseq2						EdgeR
Gene_Model	Gene_Name	baseMean	log2FoldChange	lfcSE	stat	pvalue	padj	log2FoldChange	logCPM	PValue	FDR
NVE111	ADARB1	1193.05	1.32314	0.283659	4.66455	3.0929e-06	2.29494e-05	1.25709	5.58934	3.81144e-05	0.000318311
NVE129	CGAS-like3	620.555	-1.19059	0.395162	-3.01292	0.00258748	0.0090129	-1.25787	4.66797	0.000906976	0.00469608
NVE1476	TRAF3-like5	4034.8	2.7668	0.284358	9.73	2.24603e-22	1.29958e-20	2.7043	7.34083	1.21974e-16	9.79858e-15
NVE1872	AGO2	1551.61	1.81311	0.186792	9.70655	2.82748e-22	1.62371e-20	1.75024	5.96777	1.89917e-11	7.46496e-10
NVE2117	DUS11	90.3653	-1.97026	0.409001	-4.81726	1.45542e-06	1.15832e-05	-2.03238	1.92621	4.00386e-06	4.57072e-05
NVE3578	CGAS-like5	332.437	1.58504	0.301151	5.26327	1.41514e-07	1.39824e-06	1.52084	3.75001	4.13924e-06	4.70053e-05
NVE4040	MYD88-like2	539.187	1.10131	0.240052	4.58781	4.47913e-06	3.2032e-05	1.0375	4.4471	0.00022609	0.00144425
NVE4706	RLRa	7341.95	3.70864	0.26576	13.9548	2.93982e-44	5.75728e-42	3.6415	8.19877	1.66196e-29	4.66502e-27
NVE6890	TRAFD1-like2	9217.13	6.67727	0.260223	25.6599	3.28133e-145	2.50617e-141	6.61491	8.52318	3.48118e-71	2.76858e-67
NVE7262	DCR1	2900.74	1.65312	0.247047	6.69153	2.20848e-11	4.10405e-10	1.58892	6.86663	1.27039e-08	2.86486e-07
NVE8201	CGAS-like12	216.984	1.98227	0.325247	6.09466	1.09672e-09	1.57126e-08	1.91666	3.13797	1.45767e-07	2.54974e-06
NVE8310	GBP6-like	4085.64	2.36295	0.22027	10.7275	7.55873e-27	6.18547e-25	2.30087	7.35605	3.30309e-17	2.89737e-15
NVE8776	IRF4-like1	122.394	2.12602	0.301917	7.04175	1.8984e-12	4.06905e-11	2.05666	2.31833	1.15212e-08	2.62215e-07
NVE9681	Caspase8	923.964	2.23939	0.150072	14.9221	2.36574e-50	5.95672e-48	2.17679	5.21673	1.58475e-17	1.46552e-15
NVE11684	RdRPa1	4083.62	1.16696	0.237458	4.91439	8.9058e-07	7.4438e-06	1.10264	7.3644	5.5226e-05	0.000436593
NVE12247	NFKB1	7917.37	3.4935	0.258349	13.5224	1.15354e-41	2.04892e-39	3.43188	8.30789	4.58856e-28	1.03282e-25
NVE12489	IRF2-like3	3160.21	3.39041	0.341902	9.91632	3.53566e-23	2.14887e-21	3.32465	6.9846	3.38948e-19	3.72671e-17
NVE12824	TRAF3-like1	3209.2	3.92192	0.21271	18.4379	6.52796e-76	4.82501e-73	3.85907	7.00446	3.57073e-40	2.93773e-37
NVE16598	RLRb	7821.72	3.76319	0.253074	14.8699	5.1685e-50	1.28724e-47	3.69945	8.28819	7.99424e-33	2.80492e-30
NVE16599	MAVS	322.114	3.08358	0.376694	8.1859	2.70269e-16	9.2983e-15	3.0142	3.6931	5.77771e-14	3.51659e-12
NVE17634	GBP3-like	730.933	2.24613	0.376402	5.96738	2.41088e-09	3.2706e-08	2.17681	4.874	7.42324e-09	1.76581e-07
NVE18470	OAS1	9558.91	5.256	0.334949	15.692	1.71661e-55	5.70038e-53	5.19319	8.57721	1.30941e-38	8.92608e-36
NVE20199	CGAS-like9	2007.62	2.16289	0.243957	8.86589	7.58925e-19	3.36346e-17	2.09915	6.33311	2.94704e-13	1.65055e-11
NVE21851	Caspase3/6/7-like1	3515.8	1.94178	0.293479	6.61643	3.67988e-11	6.59241e-10	1.87902	7.14124	2.02397e-09	5.42583e-08
NVE23132	PTPRD-like	46.0885	1.29825	0.394298	3.29256	0.000992797	0.00391531	1.23695	0.959315	0.00345444	0.0143114
NVE26194	MCL1	147.601	1.41148	0.287288	4.91313	8.96339e-07	7.47373e-06	1.34532	2.59165	6.66511e-05	0.000515638

## Sheet: Table S7
Table S7. Differential expression of immune-related genes in N. vectensis (North Carolina population).
		Deseq2						EdgeR
Gene_Model	Gene_Name	baseMean	log2FoldChange	lfcSE	stat	pvalue	padj	logFC	logCPM	PValue	FDR
NVE111	ADARB1	1193.05	1.28899	0.284315	4.53367	5.79689e-06	4.04212e-05	1.24398	5.58934	4.71501e-05	0.000381728
NVE481	AATF	591.082	1.5845	0.424783	3.73014	0.000191374	0.000946367	1.53713	4.58341	0.000187824	0.00125176
NVE1475	TRAF3-like4	743.258	1.15134	0.242626	4.74532	2.08173e-06	1.59581e-05	1.10722	4.91444	0.000108887	0.000786296
NVE1476	TRAF3-like5	4034.8	1.98546	0.284539	6.97783	2.99772e-12	5.9624e-11	1.94191	7.34083	9.77203e-10	2.65246e-08
NVE1872	AGO2	1551.61	2.25917	0.186208	12.1325	7.10383e-34	8.89454e-32	2.22006	5.96777	4.33907e-17	3.58221e-15
NVE2117	DUS11	90.3653	-2.00773	0.416057	-4.82561	1.39576e-06	1.10968e-05	-2.03766	1.92621	5.71025e-06	6.13421e-05
NVE3578	CGAS-like5	332.437	1.09875	0.302946	3.62689	0.000286856	0.00135019	1.05183	3.75001	0.00138383	0.00680199
NVE4040	MYD88-like2	539.187	1.24995	0.243053	5.1427	2.70812e-07	2.46724e-06	1.20222	4.4471	2.44435e-05	0.000217611
NVE4706	RLRa	7341.95	3.28555	0.265826	12.3598	4.31282e-35	5.77893e-33	3.24683	8.19877	1.37821e-24	2.74023e-22
NVE6878	CGAS-like11	385.097	-1.54529	0.35841	-4.31152	1.62137e-05	0.000103311	-1.60145	3.98746	1.71782e-05	0.000160853
NVE6890	TRAFD1-like2	9217.13	5.47056	0.261243	20.9405	2.28985e-97	4.37228e-94	5.43152	8.52318	8.24857e-54	2.81147e-50
NVE7262	DCR1	2900.74	1.47364	0.247266	5.95974	2.52639e-09	3.31732e-08	1.42988	6.86663	2.76848e-07	4.22605e-06
NVE8201	CGAS-like12	216.984	2.1497	0.325636	6.60152	4.06962e-11	6.9072e-10	2.10393	3.13797	9.29261e-09	2.02662e-07
NVE8310	GBP6-like	4085.64	2.67152	0.220259	12.129	7.41741e-34	9.23669e-32	2.62223	7.35605	2.13203e-21	2.89024e-19
NVE8776	IRF4-like1	122.394	2.26211	0.311766	7.25578	3.99347e-13	8.75176e-12	2.21895	2.31833	2.01574e-09	5.08926e-08
NVE9681	Caspase8	923.964	2.59839	0.152312	17.0597	2.96151e-65	1.78571e-62	2.55599	5.21673	1.18006e-22	1.94173e-20
NVE11684	RdRPa1	4083.62	1.14559	0.237744	4.81858	1.44585e-06	1.14474e-05	1.10509	7.3644	5.40744e-05	0.000430053
NVE12247	NFKB1	7917.37	3.03273	0.258242	11.7437	7.60496e-32	8.66928e-30	2.98629	8.30789	1.91162e-22	3.08171e-20
NVE12489	IRF2-like3	3160.21	3.05816	0.34202	8.94147	3.84022e-19	1.62946e-17	3.02454	6.9846	1.56376e-16	1.20354e-14
NVE12824	TRAF3-like1	3209.2	3.28558	0.212954	15.4285	1.0521e-53	3.54512e-51	3.24346	7.00446	2.24765e-30	7.34614e-28
NVE16598	RLRb	7821.72	3.26941	0.25314	12.9154	3.68338e-38	5.82049e-36	3.22824	8.28819	2.07785e-26	4.76688e-24
NVE16599	MAVS	322.114	3.9936	0.385221	10.367	3.50293e-25	2.45452e-23	3.94263	3.6931	9.27186e-21	1.17669e-18
NVE17634	GBP3-like	730.933	2.30002	0.376185	6.11406	9.71285e-10	1.38059e-08	2.25115	4.874	2.42246e-09	6.03315e-08
NVE18470	OAS1	9558.91	4.25735	0.334692	12.7202	4.56725e-37	6.7083e-35	4.22396	8.57721	1.8261e-28	4.89538e-26
NVE20199	CGAS-like9	2007.62	3.01787	0.244836	12.3261	6.55328e-35	8.62961e-33	2.9739	6.33311	1.62962e-23	2.9234e-21
NVE20229	IAP2	787.239	1.39531	0.193461	7.21237	5.49862e-13	1.19196e-11	1.34717	4.99245	2.31458e-07	3.62836e-06
NVE21851	Caspase3/6/7-like1	3515.8	2.05424	0.293605	6.99661	2.62239e-12	5.26615e-11	2.00362	7.14124	1.93417e-10	5.92393e-09

## Sheet: Table S8
Table S8. Differential expression of immune-related genes in S. pistillata (27°C vs 34.5°C).
		Deseq2						EdgeR
Gene_Model	Gene_Name	baseMean	log2FoldChange	lfcSE	stat	pvalue	padj	logFC	logCPM	PValue	FDR
Spis10111	TRAF3-like8	540.607	2.33951	0.41443	5.64513	1.65053e-08	2.25142e-07	2.56199	6.71265	2.70423e-07	6.10311e-06
Spis12948	TRAF3-like1_1	2471.69	7.9525	0.57361	13.8639	1.04754e-43	3.18624e-41	8.21344	8.91891	2.17757e-24	8.65643e-22
Spis13109	RdRPa1	626.178	3.12673	0.639813	4.88694	1.02415e-06	9.3258e-06	3.4256	6.93689	1.28182e-06	2.40237e-05
Spis13785	Caspase8	262.155	2.18602	0.417885	5.23116	1.68451e-07	1.84364e-06	2.4312	5.67523	2.78038e-06	4.67364e-05
Spis15070.t2	NFKB1	16110.1	2.4603	0.354555	6.93911	3.94577e-12	1.04838e-10	2.63149	11.5792	6.4988e-09	2.13106e-07
Spis15264	MYD88-like1	130.645	1.55751	0.501836	3.10362	0.00191172	0.00675432	1.77671	4.60678	0.00163814	0.00912455
Spis15801	PRKRA-like	35.0001	-3.46761	0.637686	-5.43779	5.39443e-08	6.61052e-07	-3.15136	2.72847	0.000215326	0.00181987
Spis16963	TRAF3-like5_2	3.90061	-3.81374	1.57365	-2.42351	0.0153715	0.0397936	-5.12161	0.0994854	0.00852223	0.033736
Spis17143	TRAF3-like5_1	1155.81	4.3298	0.355573	12.177	4.12288e-34	7.37019e-32	4.54855	7.79733	5.30076e-19	9.09923e-17
Spis203	AGO2	133.929	1.45982	0.540284	2.70195	0.00689331	0.0202916	1.76352	4.67557	0.00335176	0.0162246
Spis20371	MAVS	1848	5.32332	0.853233	6.23899	4.40395e-10	8.22622e-09	5.4395	8.38227	3.61828e-08	1.00616e-06
Spis20372	RLRb	485.44	1.60975	0.438443	3.67152	0.000241109	0.00112361	1.86331	6.5528	0.000309076	0.00243278
Spis5918	RdRPb1	108.338	-2.93514	0.839342	-3.49696	0.000470599	0.00200803	-2.56588	4.30154	0.00515955	0.0228029
Spis6024.t1	STING2-like	250.641	2.86839	0.558453	5.13632	2.80166e-07	2.92495e-06	3.03033	5.58919	9.74265e-07	1.89168e-05
Spis6788	PRKRIP1-like	80.6361	-2.27614	0.667693	-3.40896	0.000652111	0.00265947	-2.04958	3.91863	0.0060085	0.0257272
Spis8121	CGAS-like1	16.9282	-6.6516	1.2735	-5.22307	1.75979e-07	1.91882e-06	-7.91299	1.7533	4.8435e-06	7.51191e-05
Spis8147	Dicer1	63.7974	1.74777	0.398552	4.38531	1.15822e-05	7.98842e-05	2.02863	3.65321	0.000270627	0.00217915

## Sheet: Table S9
Table S9. Differential expression of immune-related genes in S. pistillata (27°C vs 32°C).
		Deseq2						EdgeR
Gene_Model	Gene_Name	baseMean	log2FoldChange	lfcSE	stat	pvalue	padj	logFC	logCPM	PValue	FDR
Spis10111	TRAF3-like8	540.607	2.236	0.413853	5.40288	6.5579e-08	5.19948e-06	2.62662	6.71265	1.34541e-07	1.72325e-05
Spis12948	TRAF3-like1_1	2471.69	4.52443	0.573893	7.88375	3.17709e-15	1.76329e-12	4.94545	8.91891	1.3122e-12	1.02528e-09
Spis13785	Caspase8	262.155	1.33448	0.417497	3.19638	0.00139166	0.0167099	1.72091	5.67523	0.000672158	0.0162306
Spis15070.t2	NFKB1	16110.1	1.80017	0.354543	5.07743	3.82567e-07	2.28853e-05	2.20065	11.5792	8.06404e-07	7.67744e-05
Spis17143	TRAF3-like5_1	1155.81	2.37051	0.355796	6.66255	2.69116e-11	5.65993e-09	2.76371	7.79733	4.40833e-09	9.24892e-07
Spis16963	TRAF3-like5_2	497.821	4.79224	0.629914	7.60776	2.78885e-14	1.23825e-11	5.19447	6.56324	3.20332e-13	4.26965e-10
Spis20371	MAVS	1848	2.60302	0.853373	3.05027	0.00228633	0.0238916	2.97831	8.38227	0.000741632	0.0176519
Spis6024.t1	STING2-like	250.641	2.25268	0.557975	4.03724	5.40839e-05	0.00136351	2.65987	5.58919	1.25185e-05	0.000719943

## Sheet: Table S10
Table S10: Differential expression of immune-related genes in S. pistillata (30°Cvs 33°C).
		Deseq2						EdgeR
Gene_Models	Gene_Names	baseMean	log2FoldChange	lfcSE	stat	pvalue	padj	logFC	logCPM	PValue	FDR
Spis10111	TRAF3-like8	197.93	1.03565	0.38217	-2.70992	0.00672996	0.0481505	1.2993	5.21136	0.00196421	0.0356902
Spis12948	TRAF3-like1_1	839.264	3.60882	0.662748	-5.44524	5.17351e-08	6.15938e-06	3.88223	7.36603	5.704e-07	8.18847e-05
Spis12951	TRAF3-like1_2	654.595	3.40739	0.590838	-5.76706	8.0668e-09	1.30267e-06	5.43749	6.9883	5.51573e-08	1.34555e-05
Spis17143	TRAF3-like5_1	570.361	1.83541	0.450037	-4.07836	4.53551e-05	0.00135422	2.1127	6.73576	1.57964e-05	0.00111455
Spis20371	MAVS	790.174	3.39142	0.523622	-6.47684	9.36618e-11	2.90238e-08	3.67487	7.25212	2.54715e-09	1.11037e-06
Spis20373	RLRb	323.955	1.16356	0.391178	-2.97451	0.00293461	0.0272333	1.4304	5.86882	0.000723126	0.0178855
Spis6024.t1	STING1-like	104.692	1.41691	0.468684	-3.02316	0.00250149	0.0244404	1.68971	4.26888	0.00108895	0.0236087

[truncated: 5 more sheets: Table S11, Table S12, Table S13, Table S14, Table S15]
