# Supplementary material for: Heat Stress Drives Rapid Viral and Antiviral Innate Immunity Activation in Hexacorallia
Source: Mol Ecol. 2025 Sep 7;34(20):e70098. doi: 10.1111/mec.70098 (PMC12530282; doi:10.1111/mec.70098)
Supplement: Supplementary file 2 — Appendix S1: mec70098‐sup‐0002‐Supinfo1.R. [file MEC-34-e70098-s003.R]

## Differential expression analysis


########################################DESeq2########################################


library(DESeq2)
library(ggplot2)
library(reshape2)
library(dplyr)

counttable <- read.csv("folder/count_Matrix.csv",header = TRUE, row.names = 1)
counttable
library(forestmangr)
counttable <- round_df(counttable, rf= "trunc")
counttable

sample_information <- read.table('folder/sample_information.csv',header=T)
sample_information

all(rownames(sample_information) %in% colnames(counttable))
all(rownames(sample_information) == colnames(counttable))

sample_information$treatment <- as.factor(sample_information$treatment)

dds <- DESeqDataSetFromMatrix(countData = counttable,        
                              colData = sample_information,
                              design = ~treatment )

keep <- rowSums(counts(dds)) >= 10 
dds <- dds[keep,]

dds
dds_1 <- DESeq(dds)
resultsNames(dds_1)

res <- results(dds_1, contrast = c('treatment', 'MA_stress','MA_control'))
is.data.frame(res)
res_df <- as.data.frame(res)
is.data.frame(res_df)
res_df

summary(res)
filtered <- res_df %>% filter(res_df$padj < 0.05)
filtered_1 <- filtered %>% filter(abs(filtered$log2FoldChange) >= 1)

dim(res_df)
dim(filtered)
dim(filtered_1)

write.csv(res_df, 'Deseq2_MA_controlvsMA_stress_all.csv')
write.csv(filtered_1, 'Deseq2_MA_controlvsMA_stress_significant.csv')


########################################EdgeR########################################

library('edgeR')
library('statmod')
library('limma')

dgeFull <- DGEList(counttable, group = sample_information$treatment)
dim(dgeFull)

keep_1 <- rowSums(dgeFull$counts) >= 10
dgeFull <- dgeFull[keep_1, ]
head(dgeFull$counts)

dgeFull <- calcNormFactors(dgeFull, method="TMM")
dgeFull$samples
design <- model.matrix(~sample_information$treatment)
dgeFull <- estimateCommonDisp(dgeFull, design)
dgeFull <- estimateTagwiseDisp(dgeFull)
dgeFull

dgeExactTest  <- exactTest(dgeFull, pair=c("MA_control","MA_stress"))
dgeExactTest

resExactTest <- topTags(dgeExactTest, n = nrow(dgeExactTest$table)) 
head(resExactTest$table)
write.table(resExactTest, file = "EdgeR_all_MA_controlvsMA_stress.csv", sep = ",")

selectedET <- resExactTest$table$FDR < 0.05 & abs(resExactTest$table$logFC) >= 1
selectedET <- resExactTest$table[selectedET, ]
nrow(selectedET)
head(selectedET)

write.table(selectedET, file = "EdgeR_MA_controlvsMA_stress_significant.csv", sep = ",")


##########################################Intersection EdgeR-Deseq2############################################

# Load necessary libraries
library(dplyr)

# Read the CSV files
deseq2_genes <- read.csv("Deseq2_MA_controlvsMA_stress_significant.csv")
edger_genes <- read.csv("EdgeR_MA_controlvsMA_stress_significant.csv")

# Find the intersection of the gene names
intersect_genes <- intersect(deseq2_genes$Gene, edger_genes$Gene)

# Filter the rows in each dataset based on the intersection
deseq2_filtered <- deseq2_genes %>% filter(Gene %in% intersect_genes)
edger_filtered <- edger_genes %>% filter(Gene %in% intersect_genes)

# Merging the datasets to keep all columns from both datasets
merged_genes <- merge(deseq2_filtered, edger_filtered, by = "Gene", suffixes = c("_deseq2", "_edger"))

# Save the intersection list to a new CSV file
write.csv(merged_genes, "MA_controlvsMA_Stress_intersect_genes.csv", row.names = FALSE)

# Print out the result for verification
print(merged_genes)

####################################Genes_retrieve#####################################################

library(dplyr)

# Load the main table
main_table <- read.csv("MA_controlvsMA_Stress_intersect_genes_TAB.csv", header = TRUE, sep = "\t") #This file contains the intersection list, converted to tab-delimited format

# Load the genes list
genes_list <- read.table("Genes_list.txt", header = TRUE, sep = "\t") # List of the 56 immune-related gene names.

# Filter the main table
filtered_genes <- main_table %>%
  filter(Gene %in% genes_list$Gene)

# Save the filtered data
write.table(filtered_genes, "filtered_genes_Intersection_MA.txt", sep = "\t", row.names = FALSE, quote = FALSE)


######################################Volcano plot##############################################

library(EnhancedVolcano)

colors <- rep("grey", nrow(res))
names(colors) <- rep("Negative", nrow(res))

colors[which(res$log2FoldChange >= 1 & res$padj < 0.05)] <- "mediumpurple"
names(colors) [which(res$log2FoldChange >= 1 & res$padj < 0.05)] <- "UP"

colors[which(res$log2FoldChange <= -1 & res$padj < 0.05)] <- "orange"
names(colors) [which(res$log2FoldChange <= -1 & res$padj < 0.05)] <- "DOWN"

EnhancedVolcano(
  res,
  lab = rownames(res),
  x = "log2FoldChange",
  y = "padj",
  pCutoff = 0.05,
  FCcutoff = 1,
  selectLab = c('NVE111', 'NVE129', 'NVE1476', 'NVE1872', 'NVE2117', 'NVE3578', 'NVE4040', 'NVE4706', 'NVE6890', 'NVE7262', 'NVE8201', 'NVE8310', 'NVE8776', 'NVE9681', 'NVE11684', 'NVE12247', 'NVE12489', 'NVE12824', 'NVE16598', 'NVE16599', 'NVE17634', 'NVE18470', 'NVE20199', 'NVE21851', 'NVE23132', 'NVE26194'),
  colCustom = colors,
  colAlpha = 0.3,
  title = "",
  subtitle = "",
  caption = "",
  drawConnectors = TRUE,
  widthConnectors = 0.75,
  ylim = c(NA, 150),
  max.overlaps = 33,      # Increase the number of allowed overlaps
  labSize = 3.0           # Adjust the label size
)

############################################HEATMAP######################################################

library(pheatmap)
library(ComplexHeatmap)
library(circlize)  # For colorRamp2
library(viridis)   # For colorblind-friendly color palettes

df <- read.csv("folder/matrix.csv") # This matrix contains 56 immune-related genes in the rows and samples in the columns, with corresponding log fold change values.
rownames(df) <- df[, 1]  # Set the first column as row names
df <- df[, -1]           # Remove the first column from the data frame

df <- as.matrix(df)

# Define custom color breaks and colors (adjust these values based on your data range and needs)
breaks <- c(-10, -5, 0, 2, 5, 10)

# Use the viridis color palette, which is colorblind-friendly
colors <- viridis(length(breaks), option = "D")  # You can also try "viridis", "inferno", "plasma", or "magma"

# Create a custom color mapping
color_mapping <- colorRamp2(breaks, colors)

# Generate the heatmap with the custom color scale
Heatmap(df, 
        name = "L2FC",  # Customize the heatmap title
        show_row_names = TRUE, 
        show_column_names = TRUE, 
        cluster_rows = TRUE, 
        cluster_columns = TRUE,
        col = color_mapping)  # Use the custom color mapping
