# Supplementary material for: Heat Stress Drives Rapid Viral and Antiviral Innate Immunity Activation in Hexacorallia
Source: Mol Ecol. 2025 Sep 7;34(20):e70098. doi: 10.1111/mec.70098 (PMC12530282; doi:10.1111/mec.70098)
Supplement: Supplementary file 3 — Appendix S2: mec70098‐sup‐0003‐Supinfo2.fasta. [file MEC-34-e70098-s001.fasta]

File S1. Viral sequences from N. vectensis core virome (Lab population Maryland) were traced for testing the increase in the viral load


>c100306_g1_i1
ATGGCAGACAACTTGATAACAAGTGATAATTTACTTCATATAATTTTGGCTATGTCTGGG
GAGGAAGCTTCTCTCAACAGGACTAGTAAAAACAGGGCAGAGACTTACAAAGAGATGAGT
GAGTCTCTCGACAAAGTAGATAAGTCAGGTTTGATTGGAAAAGTTATAGCAATGGTGCTT
CCAGATGCTAAAAAGATGTTTGAGACCGAAAAGAGAAAGTCTAGATCAGAAGGCAGGCCA
GTTAGGATAGATCCACCTCAGATTTTAAACGGGAACGCATCAGTCTGGTTGATGGTTGAT
AATCTGATCAATTCCAACCTCTATGAGAAAGTCAAGTCGTCAAAGCTGTACAAGTCAACC
TTCAACAAGTTGATTTCTTCAGTAGATTCACTGATTGCAAGGAGTGGCAAGGCCTTTATG
TTTGAAGAGACACCTAGAATCAAAAGTGTCCTGGAGAAGGATTTAGACTTCATTGCTGTA
GTTACATCAGTTTCAAAAGCTCTTCGCCGACTGTTTGGGATGGCTGAAAGTGATTTCAAA
TCTTACATGTCTAATAGGAAAGGGATCTTTGAAAAGCCTATATTAGAAAAGAATAAGTTA
AGGTTTGAAGAAATCACTAGAGAAAACTTCCCTATAGAAATCAGGCTTGCAGCAGAATTC
GTTGCAATAAGGTTTAATGGATTATTATACCCTCTGACTGTTACTCATTTCAAAAGACTT
ACATCCTTCTTAGACCAGCTTGGGTACCTTTCTTTAGGATTCAAAGAGTTAGCTGTGCTA
AACCACCCTAGGTTAGTTTTCCAGGACCTATTTAGAATCCTAAGACCCATTTACTTATCA
GATGCCAACCTAGTTGGTGAAGTTATAAAGGGAGTCAAATCCTCATTGGTAATGAGGCTA
GCTACTGACAATTTAATCTCCGACAATCAGGAAGAGGAGTTTGTTGCTGCTATGGACCCT
ACTAGAGCACACTGGGTAAGAGAAACTAAACAACCTTTACTTAGGTTGTTTCCGACAATA
GAGGATACTATAAACTTCCTGAATATCTACAAAATAATACCTCACCCTGATATAAATACA
TCAACTGCCTTTGAGAACCTTCAAGGACTATTGAATCCCAACAAGATAGACAACAATTTG
ATGTCTAGATTTGAAGGTACTTTAAGAAAGGCTACAGCTGAAAGTTTGATTTCTCAAGGA
AAACAATTTAGATTGGTAGCAAGTGAGCCTGAAGGACAACACCTTGCTGAGCTAAGCTTA
CAAGCAGATATTAAGAAGGCTGAGATGATGTCAGCTTCCTTCCTCCAGTGGTCAGCAGTA
AGGTTCCACAACCCTGAAAGACCTGTAAACTTAGAGGATATCATAGTTAAACCATCCAGC
AAGACTTCTCTGCAATACAATGATCTTACACAAGAGGGTGTTGAACAGGCACTGAAGTGG
TCAGCAAACCCAGCAAACCATAAGCCTGAGTTCTTAAGTGATATTAAAGGTACTAATGAT
GCTGCTGAAGCTCTCAAAGGATCCACAGGTCTTCACTTTGAACCTGCTATAAGAAAGTTT
AGAGAAGTGATCAAAGGGCACGAAGAACTAGAAGAGCAGGAAGGTGTTGCTGAGCCAGAG
GATATAGACCCCAAAGTCATGTATAACTACCTAATGAGAAATCCTAAATATTCTTACGTC
ATAGGAACAGAAGGTAAGTTTGGTGAAAAACACAAAAAGACTACCAGGATGTTTTACATA
GCGCCTGAAAGTTTGAAAACTATTATCCAAAGGGTTGAAAGATTTGTGAAACAAGTCTAC
AGAAAAGCTCCAGGAGTATCAATTGTCAAGTCTTATGCTGCTAGAAGGTCAGATCTAGAA
GGATTCACTAGGTCTATGACAGAGGTTAGCGACATAGATAGATCTATTTTTGTTTCCTTT
GATATGAGTGAGTTTTCTAAGAAATTTCCAATGTCACTGATCCGAAAGTTTGGAGAAATA
TTGCACGAATTAGCTGGTGACGAGCATGACTGGCTCAAAAGGCTGGATTTGGTCTTCAGA
GCATCATTAGTCATCCACAATACTCGTGGATTTTTTGATCTTATCGGTGGAGTTAAAGGG
GGTTTTGAGGGATTCTTAAATTTCACTTGGTCTATTATCCACTCAATTATCATGAGAATA
TCTCTAGAATCGACAGGAGTAAGTGGTAAACTTCTTACATTTTCAGATGATGGTCTTCTA
CAGTTTTATACATCAAGACAAGAGACTAAGGAAACTATAAGAAACAAAGTGAATTCTATA
AAGGACACTTACTCCGCTTTGGGTTTAGAGTTCAAGGTGACAAAAACTATCGTTTCAGGG
AAAGTTTGGGAATATCTAGGTGATGTGTGCTACCAATCAAAACTATTGCCCTGCTTCATT
AAGGAGATGTGTTCTTTAGGCAAGAGAGAAATGAATAGAGGTCTTGAACTATTCTATGAT
AGGATTAAATCTATTCAAGCTCAAGCTGCAGCTTTCTCTAATAGTGGTGGTTCACCTGTT
TTATCATACATCCTCAAGCGATTTATGTGTTCAGTAGCAATTGAAGAACGATTTGGAGTC
AAGAGTGAAAGGCTAATAGAGTGGTTGTTAATCACCCCAGCATCTGCTGGTGGGTTTAGG
ATAATGTCACCTGCAGAGTCTAGCCTATTAAGTGATGTATCACAGGATGCTGAGTATTTA
GCGGACCTAGAACTATACAGAGTTTACTACTCTAACATAATGCCGCAGTTACTGTCCACT
TATATTCATGGCTCTCAAGCATGTGCCAACCCAGTTAGAGCAATCATGGGTGCCTCAATC
TTCCACCTTAAGGGGTTCTCTACAACTGGTGGTGGTATTGTAAGAGCAGCTATAGAGGAA
ATTAAGAAAAATCCTAAAGTTGAGCATTTGGTCTCAGATGATCCACTTGACGGTGAAATA
GGCAAGAGACTAAACACTGTGCTGAGGTCGATGACTAATATTAACCCTTTAACAATCCGA
AGATTAGTCCAATCTACACCTGCTTGGTCAGAGTATTCAGACACAACTGCTCTTCTCAAA
TCTAGTGGTGCCATCCGGTTAATAAAACGTGGTTCCTTAAAACGTCTCCAAAATGCTGAT
ACTAAAAGGTGCAACAGATCTATTGAAATGTGGAATCTCAAATTGAACAAAGTAGATACA
GGTCCTGTTAATATTATGGATATGTACAACCAAGTTTCTGAAAAAGCTTATATTGCTTTG
TCTGTTATGCCACTTAAATTGTCTCCACGTTCAGTTATGATGGCAGTTCGAGAAAGCGGT
TCTATAGTAGTTACATGTTCAGAATTGGCCTATAAGACTCAGGGATCTGCACCTTATGCT
GAACCCAAGGTGAATTTCCCTCACGATGTTACCACAGGATCGTGGATGTTAGAGAGTAAA
GGAGATCGAGGGACTCAAAATATTAGGAACTTCCTAATTGAATCTGCAAGAGCCGTTGCT
TATTCGTTAGACACAGTCAACGTTGTTTCAGCTTTAGCTAGTTGTATGGGTTTTGACCTA
CCACCAGGCTTAGGAGGACACTATAGGGCTTCTCATCGGCCTTCAGTGTCCAGAACCACA
GACTCGAAGGCTATTCTACCGAGGATATTTGATGCTTGGTCAAATGCTCGTTATACAGGG
GAGTTAGCTGACGAGATAAACCAATTGGAAAGGGCTGACAGAACCTCTTACTTAGAAGCA
GCTAGAGTTTTCACATGTCTAGTTTGGTGCACAATGAAAAGAGAAAAATTCTCTTCAGAA
GGTGATCACTTTATACGTAACTTCAACATTGTTGAAATTAGTACTGAGAGAATATTTTCT
ACCCCAGTCCAAGAAATAAGTTTGGCTTATAAACCGGAGTGGAAAGTCAAGCCTCTACCG
GAACTTCAGAAAAACGAATTCAAAAGTGCAGTGGGGGAATTCTATGCATTCGATAGAGAC
AAAGCCACTATGGAAGATATAACTAGAGGTGTCATGGACATGAGCCAAGGCCAGAGAGTT
TGGTATTCAAGACTTGCTATCAAGTCACTAGAGAATTGGCTAGTGTCTAGAATAAGTAGG
AGTAAGAATCTTATTCTATCTGACAGACCACCTCCTATTGTCCTGTTAGATCCGTTAACT
GTAATCGGCAAAGCCATAATAGGAGCATCTTGGAGAATGCTTAATCCGACTCAACGTAGG
GCTTTGGCTGACTACATACACGCTTGCAAGAGAAAGAATCTAAGAAAAGAACCAGTAGCT
CCAATGGAAGCCTTAGAGGAATTAAGACTTCATTATGAAGAATGTTCCTTGATACTGTAC
ATGGCTAATGTACCTGGCGCTAATTTAGCATATTTCTCTGACATATCATCTAACAGTGCT
AGGCTAATAACAGAAGCTGAGTCAGTGTGTTTCCTTTATGACCTAAGCCTAGTTAAACTT
GATCTGCAAGAAAGGCCGATAGTTATTATTCCTCATGGTTCCCTCTCAACACACTTCACT
AAGGCACACAAGGAAGTGTTCAAGATGTTCTTCACCAATACCATTAGTTGGATCTTTAGC
ATTTTTAGCAAGAATTGGGATACATATAATCAAGAGATTTTGTCTATGGTTGGAGGTCAG
ACAGTGGATGATACACTTGATCTACTTTATATTTGTCGTGCGCTGGTTAGGGAATCAGAA
CATAGGTCTAAATATAAGCCCTTTAACCCGACTGCAGGCAAAATTGAGTACTTCAAATAT
TGTGCCTGCGCTCAATGGTTGTTTCTAAATCACCCTGAGAAGAACGAAGAAGAACTTAGG
GAACTGGCTTCCAAATTTAGATTAAGTAAGGATGATCAAATTTACCTTACTAAAAAGATT
CAAGCAGCTAAAGAGGATATAGGACCCGACCACAAGAGGCTAATAGAATCTGGGGTGTTA
CCAGAGATTGTCAATAGGATGATGACATGTTTGAAGATTAGTAGCAAAGGAGAGAAAGAT
TCTAGGCTGGAAGCAAACGAGGCTTACCTAAGATATGATCCAGATAAAGGTTACGAATAT
TATAAGGTCACCTGGGATTGTGCTAATCATGTCTTTTCAATCTTTTATACAAATATCATC
TCTATAGCAGCAGACAATATACAAGAGAGATCAAGTGATATAGAGAAAGTGATGTTGGAA
AAATTTGTACCTTCTTCAAAAGCAAGAATAGAAGCAATGAATATGAAAGTTACGAGTTTG
AACAAAATCTATGCCATGCCTTTTGACTTGAAAGTTTTAGACCCTGAAAGTAGAGAAGCT
TTAATGTTCTTACTTATTGCTCACGTTAAAGAAGTAGTCTACTCAAAATTCCTTGTAGGT
GTACAAGCTGACGTGGAATCATCATCCTTGGTAGGATCTATCTGTGCTGCTATGTACTCT
AAAGAAGGACTAAGCGTAAGCTATTATGGTGAAGGATTAGAATCCTCACTAATTGTTTTC
TCATATGCTTGTAAAACTGCTGAAGAAGCTCTACATGCTAACTTGGTTCTAGCTTCGAAT
GATCTGGCTAGTGTGAGTACATTTAGATGTAGCACTCTTTCTGAAAGGCCTTATATAGTA
TCAGGTGTGAGGGAATCGAGAGCTTTCCCTAGGGTGTCCAGTGAAGAACCACCACCTAAC
CTTTGTATCACACCTAACAATATAGATTGTAGTGTCCTTATAGACTCTCTGACTATAGGA
GCACATGCCCAGCTGATAGAAAGAATAGCCAATATGAGAGCAGAACTTAGTAACAGGCCT
TTACCAGATATTTCTCCCCCTGCCTATATGGATAACTTTGCTATGTTTGTAAATACATTT
GAACAAGTGAACTTGACAGATCCTTATATTCAAGCAGCTAGTATCCTGGCCAAGGAGTCT
CAAACTCCTTCTACAGTAGCTAATTCTTTGGTAGCTATCACCTTGTATATAGTTACTGAT
ACTGTTTTGAAA

>c102067_g1_i1
GATTGGTTTGAAGAGAGTTCTCCAATTATACCGAGATTTACACTAGATAATCCTATCTTA
CCTCACAATAGGAAATTTCTAGCAGATATTCTAACTGGGATATCAACAGGAGCCCCATTT
TTTATACAAAATGAAGCCGCCTCTATCCGAGATAAGCTCACCCGAAGAAATCTAACTCAA
CTGTCGACCAACTCAGAAAGGTTATATGGTCATCTATTTTCTCCAACTTTATTTGGATCA
TATACTTTAGATCGTTATGCTCCGGAGATTGATCATGTACAAAGGCTTGTATGGAACTTT
CTCAGATCACTAAAGGACACTGATAAATTCCCGTCGTGGTCAAAGATAGCCGGGGCTGAA
GCTCAAAAAGTAATTGATGTGGCAAAAAATAAAACTTTTGCTGATATGGTATATTGGAAT
ACACAGATCGTCAAGATTCGTAATACAATGGCCAAATTAGCAGCAACCAGAGATACTCAA
GCAAATATAGTAGAAGTGTGTCACCCATATGCAAAATTTGAAGTGATCTGCACTGCGACA
TTCGCCTTATGGATTTGTGGGAACTCAGCACAAGATCCTACGAATTTGATAGAGAATAAA
GTATATATAATGGATTACGATCAAATTTGTGGGATCGCTGACACATCAGAAGGACGGTTG
CTTACTATTGAGGCATCCTTACTACATGAGGCATTAAATGTGTCTTTTATGCCTAAAGTT
TCTATAATCTCTCAAGTTTATCAGTGGGGTGACAAGCAGTTAATTGCAATAGGGAATAAT
GGTTATAGGGTTTTAAAAACTTTTGAGAGTATCTTGCGGACAATAATACTGAGAAATGAG
CCCTACGATTACTGTAGATCCTTCCACAGGAGGTGCTTGGGAGACTTAAAAGACATCCTT
GGAGAAGTGAATTTACCAATGGAACATTACACCGAACTTTATGAAATTTTGAGGTTGGTC
GATGACTTAGAAAGTGCCGAATTGTCAGGTGTCTATCGGCATTGGATGCACCCGACTGTA
GACGAAGAAGCTGGCATGAGAAAAGTAAAAAAGATATCTGATTCAGAGAAAAATCTTGAT
TATCGGACTGTTGACAAAGTTTTAGCTGCGTTCAACAGGTCTTTTGTATTAGAGTATATT
GCTCAACATCGTAGATGGCCCAAAGTCAAAGCTATTGCTCCACTAAAAGGCCCATTATTG
AATTGGGTTAATCGTAAATCATTATTAATTGATGAATCTGCCCCTGGCTATCACTGGACA
GACTGGAAAAATATAGCTTTTGGCAAGGAATTTGAATTTGACTATAAACTCGACCTACTT
GAATTATTAGATGATAAAGCCTGTTGTCTACCAAAAGATGAGTGTCACACAATTTTTTAC
AAAAAGCATACTTCTAGTGACAAGTGTACTACCCAATCATCTCGAAGGGTCCTGCTGGAG
ATCTTGAAGAGAGAAAACTTTGATACAAAACAAATCATTGAGAGAATTTGCAAAAGAGAT
ATTCCGGATAGTTGGAAGACAGTTGGATTACATCCAAAAGAGAGGGAAATGAAAATGGAA
CCAAGATTGTTCGCTATCCTTCCGATTGAAGTGCGAGCTTATTTTGTTTTGACAGAAGCT
AACATTGCTAAATACCTATTCAAATATTTCCCTCAACAA

>c102334_g1_i1
GATTGTCCAAGTGCACCCAACTTCCCGCGGTACACTCTGGACAATCCTATATTGCCACAT
AATCGGAAATTTTTATATGATATTTTGATCAATGATGGGGGAGATGCCCCATTTCATGTA
ATCAAAGAGTCAAGATCATTGAAAGCAGCTTTGCTCGAAAGAGATAGGCCTTCTACCTTA
ACAACAAAATCAGAGAAGATTTATCACTTATTATTTTCACCAACAATTGTGCGTCCTTAC
AGTAGTGCAAAAACTATACCAGAAGAGACTCCCATAAAGCAGTGCGTTACCAAGTTCTTA
TTGTCATTAAAGAACCATGATTTCTTTCCTAAATGGGCAAGAGTAGACAGGGATGATATC
ACTAATGTCCATGAAATTTTGCAAAATGAATCCCTAAATCAGATGATTTTTTGGAATGAG
CAAATTTCTGGGCTTAGAAATAAAATGGCAACTTTACAGTCCACCAAATCCAAGGCAGCA
GCTATGGCTATATTAGAACATCCCAATATGGATATAAATGTTCTGTACACTGCCAATTTT
GCATTATTATCAATAGAAGAGGGCATGGATCATATTGTTGATTATATTATGGATTATGAC
CAAGTATGTGGGGTGGTAGACACTTCTGTAGGCAGGACATTAACAATTGAGTCATCCTTA
TTACATGAGGCCTTGAATGTGAAAGACATGCCTCGGGTTTCAGTGATTTCAAGGCTATAT
AATTGGGGTGACAAGCAACTCCGAGATCTTGGCAATGATGGCTACAAGGTTTTGAAAACT
TTTGAGAGCATTATTAGAACTTTGGTCCTCAGGAATGAGCCATACAATTATTGTAAATCT
TTTCATGTAAGTTGCCTCAATGGACTGAAGGACATTCTAATGGATTTGAAACTTGAGGAC
AGTAGCTATCATGAGTTACTTGCAATATTGAATAATATAAAAGATATTGAAAGTTCCGAA
ATAGCAGGATTGTATCGTCATTGGATGCATCCCACTGTAGATGAATTGGCTGGGATGAAG
AAGGTGAAAGGTATTTCTGACTCAAAGAAGCCATTATCTTATAAGTTAATACGTAGAATC
AAAGCAGCTTTTAATAGGTCTTTTGTTCAAGAGTTCATTGCTCAAAATCGAAGATGGCCC
CCTGTCAAATTGGTTGGAAGAACCAAGGGCCCATTGAAGAATTGGGTCAACAGAAAAACC
TTAATATTTGACGAGTCTGCAGCTGGTTACAATTGGGAAGACTGGGCTGATATTTGTTTT
GGGAAAATATTTGAATTTGATTACAAAGTTGATATTTTAGATCTATTAGATGATAAAGCG
TGTTCTCTTCCAAAAACTGCAGCTCATCAGATTTTTTACAAGAAGTTTCTGAAAGATGAC
AGTTGCACAACACGGGACCAGAGGAGGGTTTTAATAAACCTGTTATCCCAACCAGAATTC
GATACAAAGAAATTGATAGAAAGAATTATACGCAGGGATATTCCAGAGGAGTGGAAAGCT
GTTGGACTCCATGCGAAAGAACGGGAAATGAAAATTGAACCCCGTCTTTTTGCTATTCTC
CCTGTGGAGGTACGTGCTTATTTCATGTTAACTGAACATAATATTGCAAAATATTTATTC
AAATATTTCCCTCAACAAACTATGAATTTAGATGCTGATCAACTAGATAGAAGACTTCTG
CAGCTTGCATCTTCAAAGGGTCAAAAGGATGCAACAAAAGAAAAATTTACTGCTAATCTT
GACTTCAAAAGTTGGAATATATATTGGACCCGAGAAGCAGTTGAATCACTATTTATACAA
ATTGGAGAAATGTTTGGCATGCCAACATTGTTCACATTTACACATGAGTTTTTTGAAATG
GCAATGCATTACCTAAGCAGCTACTGTTGTCCCCCTGAAAAATGGAAAGGTGGAGCATTC
CAACCTGACCAAAAATGTGATTGTCACTTATGGTTTGGTCATTATGGAGGCCTTGAGGGA
CTGCGACAAAAAGGGTGGACTCTTGTCACTATAGCCATGTTAGAGCTAGTCAAGCTGGAG
ACCGGAATCGAGTCAATAATAACTGGGCAGGGAGATAACCAAGTGATAATATTTTTTATC
CCAAAGATTAGTGCTGAGGGTCTAACATCATCGCAGTTAGAACAGTATTATACCGATGCT
ATTAAAAAATACATAACAACTATTTATCAGATTGCAGGAGGAATGGGTCAGCAATTGAAA
ATTGAAGAAACATGGGTATCATCAAGAATGATTGAGTATGGCAAAGATTTACTAATAGAT
GGTGTGTTTGTCTCTTCAGTATACAAAAGGGTTTCAAGAGCACTAGAGGTGACCAATGAA
TTGGCTCCTGGATTACAATCTCAAGTAAGCCATGTATTTTCCGTCATGCAAGCAGCCTGT
GCAAAAGGGTTCTCGTGGCTACCCATGTATTTACAAGCCTTATTGGTTACTGAGAGAGTT
TTCAAGAATTACTTGCTGTTTGACCAAGCTAATCCGACAAGTGCTATTAAAACCTTAAGT
AGTGCAAAGTATCTTGGTATACTCCAAATGATTTTGTTTATTCCCAGATCATTGGGAGGG
TTAGCGTGCTTACCATTTACGGAATTCATATTAAGAGGTCATCCAGATCCAGTAACATCT
GCCTTAACACACGCAAGATTTCTTGAAAAACAAGTTGATGTTATACCACCATATATGAAG
CTATTGTTAGCGGGGGATTTCTTTGCCACAGAGACGGATTACCTCATGCTGGCCACAGCA
CCTGATGCACTCAATATTGATAATGTGAGAACTGAGCAGAACATTTGGAAATCTTTGGTC
AAGAAAGGGGCAAAAGAGTTCGTAAAAAATGAACTTTTCAAAGAAATTCTCAATCTTGCA
ACTGATGAGGGGGAGAAACAGCTGATTGAGTGGATGATGAGTGCCAGGCCAGTATTTCCG
CGGTTTTTATCTTTAATCTATTCAGCGACTATTTATGGTGCCATGGCTAAAGTTATAGGA
CGATTTGGAAATAACAGAACATTAGTTTATGCTGCAGGACCGTCTGCCATGTCCTCTAGC
GTTTCCTCAATCAAGAATTCCCACAACCTCCAATGGTCTAATTTAGAGAAGACTTATGCC
AAGTTGTGTTCAACTGGAACTGTATATTTGCATGATAAATGCTTGACCAAAACTGCGCAG
GAGCTGCGTGATTCTTCTTGGAAGGTTTCCGCACTAGATGGTGGTATATATGGGAGTACA
GTGCCACATCCTTTTGAGCAGATGGAAATTATTGAAAATTTCACAGGGGATTGCAGAGAT
GGAGAAGCTTGTTTTGAGACCCCTTACATATTTTTCAATGTTCATAGTGCCCCAGATGAT
AAAGAAAGACACTTAAGTCGTGGAGAGTCAGTCCCATATTTGTCTGGTAGGATTAGACCA
AAAAGAGAGCAAGGAATCATTCACACGACTGTTTTGGATTCTCCCATAATTGCTGCAGCG
CAACTTGCGTCTAATAGAAATTCCGTCTGTGATCCTGGAAGCCCAATGGATGAAACAATC
AAAAATATTGTCAAGTCGCGAACTGACATACCAATCCCAATTGTTGAATCTCTTATAGGG
AAAGTATACGGCGGGACACTGTGGCATCGGTTGCCAGACCAATATACTAGCCATGAAATC
TCTCTTAATTGTCGCCCGAACATCACAACACATGTCTATATCTCTACAGACACTATGGCG
AAATATGCTAGAGGAGTTCAAGATTACACCTTACCTTTTCAAAGCATATTTGTTGCTGTC
AATGCTTTGCTGTCGGACGCATCGGCTAGGGGAAGACTGAGTAAAAAAACAATTGTTGTT
CATGCTCACTTGAAATGTACTGACTGCACTCGAGAGATTGATCCTATTAAATTG

>c102485_g1_i1
TATTTCCCTCAACAAACTATGAACTTAAATGCTGACCAATTAGATAGAAGGTTATTACAA
ATGTCTCAACCTGACACTGCACCAGGAAATGAGAGAAAACGGTTTACAGCAAATTTGGAT
TTCAAGAGCTGGAATATTTACTGGACTAAAGAAGCAGTGTCATCGATCTTTCTTCAAATG
GGATGCTTATTTGGCATGCCTAATCTGATAACTTTCACTCACGAGTTCTTTGAGATGGCA
ATGTTATTTCTAAGTAGTTTTGCTAACCCACCCGAGAAGTGGACTGGAAGAGAATTTAAA
CATAACCAGGGGTGTGATTGCCACTTATGGTTCGGGCATCACGGTGGTTTAGAGGGGCTG
AGGCAAAAGGGTTGGACATTAATAACAGTTGCTATGCTTGAAGTGGTAAAATTAGATACA
GGGATTGACTCTTTAATCACTGGTCAGGGTGATAATCAGGTAATTATCTTTTTTATCAAA
TTCTTACAAGGGGTTATGTGCTCTGAACATCAACTAGAAGAGTATTTTACTAATGCTATA
AAGAATTATATAGATCATATATTAAAGGTTGCTGATGGTATGGGTCAACATTTAAAAGTT
GATGAGACATGGGTCTCATCTAGAATCGTCGAATATGGGAAAGATATGCTAGTAGATGGC
GTATTTATATCTTCTGTGCTTAAAAAGGTCTCTAGAGCCTTTGAAGTAACTAATGAAATA
TCCCCTGGTTTGCAGTCCCAGATCACACATATTTTTTCAGTACTACAAGCAGCTTGTGCT
AAAGGGCTATCTTGGATCCCACTATATATACAAGCTCTATACGCAAGCCACAGAACAATA
GTTATGTATTTATATTTTGACCAATCAAATCCAACACGCCCTCCTCTTGAATACACTTCT
CCACTCTTAAGAGATATCTTAGAGTACATGTTGATTACCCCTCGAGCTATAGGTGGTATA
GCTGCATTACCATTCACAGAGTTCATTCTAAGGGGACACCCAGACCCTGTAACTTCTGCT
CTTGTGCATGTATCAATATTAGAGAAATATTTCCCTCTATTACCAAAGCATATGACCTTG
TTAATAAATGGTCAATTCTTCGCAGATACAGTAGATTTCCTCATGTTAGCAACTGCACCA
GATTCACTAAATCTCAAGAATGCACAAACAGAGCAGAATATCTGGAAGTCTCTTGTAAGA
AATAGTATATCTCAGACCACAAGGAATCCTTTATTTTTAGAAATTACTAAAGCTGCATCT
AAAGAAGAAGAAGAGTCATTTATTCAATGGATGAGCACTATAACACCAGTGTTTCCTAGG
TTTTTGTCTGTTATCTACTCTGCCTCGATATTCGGAGCAATGTCAAGGGTTATAGGAAGC
TTTGGAAACAATAGGACGCTAGTATTTTCATCTGGTGCTACACAGGTAAATCGGTCCTTA
CGCAAGATACGATTGGCTCATTCACAACAATGGGATACATCTAAATATATTACTAGGGCC
TATCGCAATCAAAGACCGACAGAAATATCATCTATATGCCTCACTAGGTTAGCTCAGTAC
CTTAGAAATAAATCTTGGAAATTAGAAAACACACCCATGGGATTGTATGGCAGCACAGTT
CCACATCCATTTGAGCAATTTGCGGTTAGAGTTAACACTGTAGGGAAATGTCCTGATATA
GAAAATTGCTACAATGAGGCTTACATATTTTTCCAAATTCACCAGACAGAGGCCAACAAA
CCAAGATGCATGTCGAGGGGAGCCGCAGAACCGTATCTGTCAGGAAGAATCCGAGCAAAA
AGGGAACAGGGCATAGTGCATACAACAACGTTAGATTCACCTATCATAGCAGCAGCAAAC
CTAGCATCAAACAGATCTTCAGTAACTTTTGAAGGATCTGCATTAGATCAGTCTATAATC
AACTTGGTGAAATCAAGAACAGATATAGATATCAATGTGGTTGAGTCATTGATTGGTAAA
GTATATGGAGGTACGTTATGGCATCGTCTTCCTGACAACTTTACTAGTCATGTTGTTTCT
CTAAATTGCAGGCCAAATATAACAACCCACGTATACCCTTCTACTGATACCATGCAGCAA
TACTCCAGGGGGACTACAGACTACACACTCCCTTATCAAAGTATCTTTGTACTAGTTAAC
TCCTTACTCTCTGATGCTTCCTCGCGGGGAGTGTTGCCCACAGATCAACTTGTCTTGCAT
GCACATCTTGCCTGTGAGCTATGCACACAAGAGATCTATACATTGCGATTAGATTGCCCA
GATGCATACATTCCCGCCGATCTGTTGACGGATAACCCTCTAATCAAATCTTCTACAAAA
ACATTGCCCATATCAGAAAGAGATTTGATTAGACCTCCCCGCCGCTTCATTGACAACAAA
GAACAAAACGAAAATCACAGGAGAGCAGCCATGAGTCATATGATCATCCACAGGTACATC
AACAGTATTCAGGTTATAGTTAGAGGTTTAACGATATATAGGAGATATTATACTGATTTG
CAACTGCGATTAGCTGATGTTATATCCATAGGTGCAATTCCTCTGATACAGAGCATTGCA
AATCAATTATTACTATTATCGCCACTTCTGATCAATTGGGATAAGATACGAAGTGTGAAA
GATATCTCCCATCATCTTGCAGTGTTGATCAACACTTCTGGATCTTTTATATGGCAAAAT
GTAGGACAATTTGCCACATTGCCAGAGTTTATTGCATCTATCCTTCAATACTATCCAGAT
GAAGATCCAGGGATGGATTATGGAAAAGGAGGGTCTCATACATTTAGATTCTTAAATAGA
TTGTTGATCAAGCGCTTGTATGCCACATGTAAGAAAAATCACCCATATAAAGCTCTTAAA
AGTCTGAGATTGTTCCTTTCTGATCCAAATTGGACACAAAATTTATACTGGGCT

>c39844_g1_i1
CCAGTTGTTGAGGGCACTGTCGACGAGTAAGCCTCGAACTCTTGCTAAAGATAACTCCGG
CGTAGATACCGGATATTCTGTGTATAGCGCAAGACGCATCATTTTGATTTCGTCTCTATG
GACTCGAGATCCACGCGCTACGTGTCCAAGGAATTCGAGTTCCTTGGGGTCGGATGTTAC
TATGGACTTGTCAGGATGTAGTTCAAATCCTAAGGTCCGGGCATGGTGTACTAGCGTATC
GAAGCGTACCGGAAGGCAGCTTGAGGGGAGTCCGAACAGAGAGTCGTCTCCTAGTACCCA
AGTTGGAAATGTTTGTCCGTATGTTTTGAGTTGAATGTAATTGACTAAAATGTGATTGAT
AATACTGTCAATTAGTTGAGTGAAGTAGCTTCCTGAAGGTACACCGAGGCGTTTGAGCCA
CATGTGTCCATCTGGCATTACAACAGGAGTTGTGATGAAGAAGTACTTTGAATATTCCCA
AGTAAGTTGTGTTTCTGGTTCATGATCAAAATTGATATTTTCTCTAAGAATAGTGAAAGC
ATCATCTATGATCCAGGGCTGGGCAGATGCATCGAA

>c40691_g1_i1
AAGGATGTATTCTCAGCTTATGACAGCAGTGGATTTTGGTGGCAATGTTTAATTGCGTGT
TATCAGACTAAGAGGTTGACTGAAAAGTCATTTGATAGTTTCTTTGCCATGTTGGAAGTC
AATCCTCCTATTTTCAGAATTATTGACAACTTACTCATGATTTGTAAGGGACTGTTTCCT
AAATTGATGCTTGACAAGAGATTTAGGAAAGCTGCTATTAAGATGCCTTTTATGAACTAC
CACACTTCATATTGTTCTACACCTCACTTGATCTTTAGGGCAGCTGATTCCTTAGGATTG
CTTTCAACGATTTTCTTTCCTAAAGAGAAGATGTTGTTAGTTGAAAATGCTAGACGTAAA
TTTTGGGACCCTACTTTAGCTGCTGAGATTCCTACTTCTTTGACTGCTGCAGCTTATGTT
TACCTCGAAGTGTGTGGAGGTTTACCTTCTAATTGGTATCAGGGGATAAAGGCAATTAGC
TCCATTAGTGTTTCTCTCCTTGGTTCATGGAGAATGATTTTTAGGAAATTTAGGGAGCTA
CAAACTGAAACTAAGGACATTGAAAAGGCTACCTCTATGGACCAG
